# Supplementary material for: A missense mutation of plastid RPS4 is associated with chlorophyll deficiency in Chinese cabbage (Brassica campestris ssp. pekinensis)
Source: BMC Plant Biol. 2018 Jun 25;18:130. doi: 10.1186/s12870-018-1353-y (PMC6019835; doi:10.1186/s12870-018-1353-y)
Supplement: Supplementary file 1 — Table S1. Primers used in this study. (XLSX 11 kb) [file 12870_2018_1353_MOESM1_ESM.xlsx]

## Sheet: Sheet1
forward primer	Gene locus	sequence （5'-3')	Reverse primer	Sequence (5'-3')	Application
rps4-1-F		ATGTCACGTTACCGAGGG	rps4-1-R	AGTCTGGCGAGAGTAATATTC	sanger sequence
rps4-2-F		GATCTTAGAAACCAATCACGC	rps4-2-R	TCAAAGCCATACCCAACCG	qRT-PCR
actin-F		CGAAACAACTTACAACTCCA	actin-R	CTCTTTGCTCATACGGTCA	qRT-PCR
4.5S-F		GACGAGCCGTTTATCATTACGATAG	4.5S-R	TTCAAGTCTACCGGTCTGTTAGG	RNA gel blot
5S-F		TATTCTGGTGTCCTAGGCGTAG	5S-R	TTTCCGCAGGACCTCCCCTACA	RNA gel blot
16S-F		TCAGGGAGAGCTAATGCTTCTT	16S-R	TCCTATCAACTTGTTCCGACC	RNA gel blot
23S-F		TTCAAACGAGGAAAGGCTTACGGTG	23S-R	AGGAGAGCACTCATCTTGGGGTGG	RNA gel blot
18S-F		TGCCCGTTGCTCTGATGAT	18S-R	GGATGTGGTAGCCGTTTCT	RNA gel blot
