# Supplementary material for: A missense mutation of plastid RPS4 is associated with chlorophyll deficiency in Chinese cabbage (Brassica campestris ssp. pekinensis)
Source: BMC Plant Biol. 2018 Jun 25;18:130. doi: 10.1186/s12870-018-1353-y (PMC6019835; doi:10.1186/s12870-018-1353-y)
Supplement: Supplementary file 2 — Table S2. Mutation sites in the plastome of wild type ‘FT’ compared with the reference genome. (FREQ 10682 kb) [file 12870_2018_1353_MOESM2_ESM.freq]

chr	loc	ref	all_depth	A	A_ratio	T	T_ratio	C	C_ratio	G	G_ratio
NC_015139	1	A	307	307	1.00E+00	0	0.00E+00	0	0.00E+00	0	0.00E+00
NC_015139	2	C	310	0	0.00E+00	0	0.00E+00	310	1.00E+00	0	0.00E+00
NC_015139	3	G	317	0	0.00E+00	0	0.00E+00	0	0.00E+00	317	1.00E+00
NC_015139	4	G	320	0	0.00E+00	0	0.00E+00	0	0.00E+00	320	1.00E+00
NC_015139	5	G	323	0	0.00E+00	0	0.00E+00	0	0.00E+00	323	1.00E+00
NC_015139	6	C	323	0	0.00E+00	0	0.00E+00	323	1.00E+00	0	0.00E+00
NC_015139	7	G	329	0	0.00E+00	0	0.00E+00	0	0.00E+00	329	1.00E+00
NC_015139	8	A	338	338	1.00E+00	0	0.00E+00	0	0.00E+00	0	0.00E+00
NC_015139	9	A	340	340	1.00E+00	0	0.00E+00	0	0.00E+00	0	0.00E+00
NC_015139	10	C	342	0	0.00E+00	0	0.00E+00	342	1.00E+00	0	0.00E+00
NC_015139	11	G	348	0	0.00E+00	0	0.00E+00	0	0.00E+00	348	1.00E+00
NC_015139	12	A	354	354	1.00E+00	0	0.00E+00	0	0.00E+00	0	0.00E+00
NC_015139	13	C	358	0	0.00E+00	0	0.00E+00	358	1.00E+00	0	0.00E+00
NC_015139	14	G	364	0	0.00E+00	0	0.00E+00	0	0.00E+00	364	1.00E+00
NC_015139	15	G	372	0	0.00E+00	0	0.00E+00	0	0.00E+00	372	1.00E+00
NC_015139	16	G	376	0	0.00E+00	0	0.00E+00	0	0.00E+00	376	1.00E+00
NC_015139	17	A	380	380	1.00E+00	0	0.00E+00	0	0.00E+00	0	0.00E+00
NC_015139	18	A	388	388	1.00E+00	0	0.00E+00	0	0.00E+00	0	0.00E+00
NC_015139	19	T	386	0	0.00E+00	386	1.00E+00	0	0.00E+00	0	0.00E+00
NC_015139	20	T	390	0	0.00E+00	390	1.00E+00	0	0.00E+00	0	0.00E+00
NC_015139	21	G	399	0	0.00E+00	0	0.00E+00	0	0.00E+00	399	1.00E+00
NC_015139	22	A	402	402	1.00E+00	0	0.00E+00	0	0.00E+00	0	0.00E+00
NC_015139	23	A	402	402	1.00E+00	0	0.00E+00	0	0.00E+00	0	0.00E+00
NC_015139	24	C	410	0	0.00E+00	0	0.00E+00	410	1.00E+00	0	0.00E+00
NC_015139	25	C	412	0	0.00E+00	0	0.00E+00	412	1.00E+00	0	0.00E+00
NC_015139	26	C	416	0	0.00E+00	0	0.00E+00	416	1.00E+00	0	0.00E+00
NC_015139	27	G	421	0	0.00E+00	0	0.00E+00	0	0.00E+00	421	1.00E+00
NC_015139	28	C	425	0	0.00E+00	0	0.00E+00	425	1.00E+00	0	0.00E+00
NC_015139	29	G	432	0	0.00E+00	0	0.00E+00	0	0.00E+00	432	1.00E+00
NC_015139	30	A	443	443	1.00E+00	0	0.00E+00	0	0.00E+00	0	0.00E+00
NC_015139	31	T	445	0	0.00E+00	445	1.00E+00	0	0.00E+00	0	0.00E+00
NC_015139	32	G	444	0	0.00E+00	0	0.00E+00	0	0.00E+00	444	1.00E+00
NC_015139	33	G	448	0	0.00E+00	0	0.00E+00	0	0.00E+00	448	1.00E+00
NC_015139	34	T	445	0	0.00E+00	445	1.00E+00	0	0.00E+00	0	0.00E+00
NC_015139	35	G	450	0	0.00E+00	0	0.00E+00	0	0.00E+00	450	1.00E+00
NC_015139	36	A	453	450	9.93E-01	0	0.00E+00	0	0.00E+00	3	6.62E-03
NC_015139	37	A	462	462	1.00E+00	0	0.00E+00	0	0.00E+00	0	0.00E+00
NC_015139	38	T	467	0	0.00E+00	466	9.98E-01	0	0.00E+00	1	2.14E-03
NC_015139	39	T	471	0	0.00E+00	471	1.00E+00	0	0.00E+00	0	0.00E+00
NC_015139	40	C	475	0	0.00E+00	0	0.00E+00	475	1.00E+00	0	0.00E+00
NC_015139	41	A	480	480	1.00E+00	0	0.00E+00	0	0.00E+00	0	0.00E+00
NC_015139	42	C	479	0	0.00E+00	0	0.00E+00	479	1.00E+00	0	0.00E+00
NC_015139	43	A	484	484	1.00E+00	0	0.00E+00	0	0.00E+00	0	0.00E+00
NC_015139	44	A	485	485	1.00E+00	0	0.00E+00	0	0.00E+00	0	0.00E+00
NC_015139	45	T	491	0	0.00E+00	491	1.00E+00	0	0.00E+00	0	0.00E+00
NC_015139	46	C	495	0	0.00E+00	0	0.00E+00	495	1.00E+00	0	0.00E+00
NC_015139	47	C	494	0	0.00E+00	0	0.00E+00	494	1.00E+00	0	0.00E+00
NC_015139	48	A	495	495	1.00E+00	0	0.00E+00	0	0.00E+00	0	0.00E+00
NC_015139	49	C	501	0	0.00E+00	0	0.00E+00	501	1.00E+00	0	0.00E+00
NC_015139	50	T	497	0	0.00E+00	497	1.00E+00	0	0.00E+00	0	0.00E+00
NC_015139	51	G	498	0	0.00E+00	0	0.00E+00	0	0.00E+00	498	1.00E+00
NC_015139	52	C	503	0	0.00E+00	0	0.00E+00	503	1.00E+00	0	0.00E+00
NC_015139	53	C	507	0	0.00E+00	0	0.00E+00	507	1.00E+00	0	0.00E+00
NC_015139	54	T	502	0	0.00E+00	502	1.00E+00	0	0.00E+00	0	0.00E+00
NC_015139	55	T	508	0	0.00E+00	508	1.00E+00	0	0.00E+00	0	0.00E+00
NC_015139	56	A	515	510	9.90E-01	0	0.00E+00	0	0.00E+00	5	9.71E-03
NC_015139	57	A	519	519	1.00E+00	0	0.00E+00	0	0.00E+00	0	0.00E+00
NC_015139	58	T	516	0	0.00E+00	516	1.00E+00	0	0.00E+00	0	0.00E+00
NC_015139	59	C	524	1	1.91E-03	0	0.00E+00	523	9.98E-01	0	0.00E+00
NC_015139	60	C	526	0	0.00E+00	0	0.00E+00	526	1.00E+00	0	0.00E+00
NC_015139	61	A	531	531	1.00E+00	0	0.00E+00	0	0.00E+00	0	0.00E+00
NC_015139	62	C	536	0	0.00E+00	0	0.00E+00	536	1.00E+00	0	0.00E+00
NC_015139	63	T	538	0	0.00E+00	538	1.00E+00	0	0.00E+00	0	0.00E+00
NC_015139	64	T	542	0	0.00E+00	542	1.00E+00	0	0.00E+00	0	0.00E+00
NC_015139	65	G	543	0	0.00E+00	0	0.00E+00	0	0.00E+00	543	1.00E+00
NC_015139	66	G	547	0	0.00E+00	0	0.00E+00	0	0.00E+00	547	1.00E+00
NC_015139	67	C	551	0	0.00E+00	0	0.00E+00	551	1.00E+00	0	0.00E+00
NC_015139	68	T	552	0	0.00E+00	552	1.00E+00	0	0.00E+00	0	0.00E+00
NC_015139	69	A	552	552	1.00E+00	0	0.00E+00	0	0.00E+00	0	0.00E+00
NC_015139	70	C	558	0	0.00E+00	0	0.00E+00	558	1.00E+00	0	0.00E+00
NC_015139	71	A	565	564	9.98E-01	0	0.00E+00	1	1.77E-03	0	0.00E+00
NC_015139	72	T	567	0	0.00E+00	567	1.00E+00	0	0.00E+00	0	0.00E+00
NC_015139	73	C	574	0	0.00E+00	0	0.00E+00	574	1.00E+00	0	0.00E+00
NC_015139	74	C	576	0	0.00E+00	0	0.00E+00	576	1.00E+00	0	0.00E+00
NC_015139	75	G	578	0	0.00E+00	0	0.00E+00	0	0.00E+00	578	1.00E+00
NC_015139	76	C	583	0	0.00E+00	0	0.00E+00	583	1.00E+00	0	0.00E+00
NC_015139	77	C	584	0	0.00E+00	0	0.00E+00	584	1.00E+00	0	0.00E+00
NC_015139	78	C	591	0	0.00E+00	0	0.00E+00	591	1.00E+00	0	0.00E+00
NC_015139	79	C	599	0	0.00E+00	0	0.00E+00	599	1.00E+00	0	0.00E+00
NC_015139	80	T	601	0	0.00E+00	600	9.98E-01	1	1.66E-03	0	0.00E+00
NC_015139	81	A	607	607	1.00E+00	0	0.00E+00	0	0.00E+00	0	0.00E+00
NC_015139	82	C	608	0	0.00E+00	0	0.00E+00	608	1.00E+00	0	0.00E+00
NC_015139	83	T	612	0	0.00E+00	612	1.00E+00	0	0.00E+00	0	0.00E+00
NC_015139	84	A	622	620	9.97E-01	0	0.00E+00	2	3.22E-03	0	0.00E+00
NC_015139	85	T	619	0	0.00E+00	619	1.00E+00	0	0.00E+00	0	0.00E+00
NC_015139	86	A	629	629	1.00E+00	0	0.00E+00	0	0.00E+00	0	0.00E+00
NC_015139	87	C	637	0	0.00E+00	0	0.00E+00	637	1.00E+00	0	0.00E+00
NC_015139	88	T	638	0	0.00E+00	637	9.98E-01	1	1.57E-03	0	0.00E+00
NC_015139	89	A	644	644	1.00E+00	0	0.00E+00	0	0.00E+00	0	0.00E+00
NC_015139	90	T	641	0	0.00E+00	641	1.00E+00	0	0.00E+00	0	0.00E+00
NC_015139	91	A	640	639	9.98E-01	0	0.00E+00	1	1.56E-03	0	0.00E+00
NC_015139	92	C	645	0	0.00E+00	1	1.55E-03	644	9.98E-01	0	0.00E+00
NC_015139	93	A	641	641	1.00E+00	0	0.00E+00	0	0.00E+00	0	0.00E+00
NC_015139	94	T	639	0	0.00E+00	639	1.00E+00	0	0.00E+00	0	0.00E+00
NC_015139	95	C	636	0	0.00E+00	0	0.00E+00	636	1.00E+00	0	0.00E+00
NC_015139	96	A	642	641	9.98E-01	0	0.00E+00	1	1.56E-03	0	0.00E+00
NC_015139	97	T	644	0	0.00E+00	644	1.00E+00	0	0.00E+00	0	0.00E+00
NC_015139	98	A	647	647	1.00E+00	0	0.00E+00	0	0.00E+00	0	0.00E+00
NC_015139	99	T	647	0	0.00E+00	647	1.00E+00	0	0.00E+00	0	0.00E+00
NC_015139	100	C	648	0	0.00E+00	0	0.00E+00	648	1.00E+00	0	0.00E+00
NC_015139	101	T	652	0	0.00E+00	651	9.98E-01	0	0.00E+00	1	1.53E-03
NC_015139	102	T	652	0	0.00E+00	652	1.00E+00	0	0.00E+00	0	0.00E+00
NC_015139	103	G	652	0	0.00E+00	0	0.00E+00	0	0.00E+00	652	1.00E+00
NC_015139	104	T	654	0	0.00E+00	654	1.00E+00	0	0.00E+00	0	0.00E+00
NC_015139	105	T	654	0	0.00E+00	654	1.00E+00	0	0.00E+00	0	0.00E+00
NC_015139	106	T	656	0	0.00E+00	656	1.00E+00	0	0.00E+00	0	0.00E+00
NC_015139	107	G	662	0	0.00E+00	0	0.00E+00	0	0.00E+00	662	1.00E+00
NC_015139	108	T	668	0	0.00E+00	668	1.00E+00	0	0.00E+00	0	0.00E+00
NC_015139	109	A	664	664	1.00E+00	0	0.00E+00	0	0.00E+00	0	0.00E+00
NC_015139	110	T	658	0	0.00E+00	658	1.00E+00	0	0.00E+00	0	0.00E+00
NC_015139	111	T	661	0	0.00E+00	661	1.00E+00	0	0.00E+00	0	0.00E+00
NC_015139	112	G	673	0	0.00E+00	1	1.49E-03	0	0.00E+00	672	9.99E-01
NC_015139	113	T	671	0	0.00E+00	671	1.00E+00	0	0.00E+00	0	0.00E+00
NC_015139	114	C	674	1	1.48E-03	0	0.00E+00	673	9.99E-01	0	0.00E+00
NC_015139	115	T	675	0	0.00E+00	675	1.00E+00	0	0.00E+00	0	0.00E+00
NC_015139	116	A	703	703	1.00E+00	0	0.00E+00	0	0.00E+00	0	0.00E+00
NC_015139	117	A	697	697	1.00E+00	0	0.00E+00	0	0.00E+00	0	0.00E+00
NC_015139	118	A	698	698	1.00E+00	0	0.00E+00	0	0.00E+00	0	0.00E+00
NC_015139	119	A	702	702	1.00E+00	0	0.00E+00	0	0.00E+00	0	0.00E+00
NC_015139	120	T	703	0	0.00E+00	703	1.00E+00	0	0.00E+00	0	0.00E+00
NC_015139	121	A	714	714	1.00E+00	0	0.00E+00	0	0.00E+00	0	0.00E+00
NC_015139	122	A	715	715	1.00E+00	0	0.00E+00	0	0.00E+00	0	0.00E+00
NC_015139	123	A	721	721	1.00E+00	0	0.00E+00	0	0.00E+00	0	0.00E+00
NC_015139	124	A	721	720	9.99E-01	0	0.00E+00	1	1.39E-03	0	0.00E+00
NC_015139	125	A	716	716	1.00E+00	0	0.00E+00	0	0.00E+00	0	0.00E+00
NC_015139	126	C	714	0	0.00E+00	0	0.00E+00	714	1.00E+00	0	0.00E+00
NC_015139	127	G	721	0	0.00E+00	0	0.00E+00	0	0.00E+00	721	1.00E+00
NC_015139	128	C	721	0	0.00E+00	0	0.00E+00	721	1.00E+00	0	0.00E+00
NC_015139	129	A	732	732	1.00E+00	0	0.00E+00	0	0.00E+00	0	0.00E+00
NC_015139	130	G	725	1	1.38E-03	0	0.00E+00	0	0.00E+00	724	9.99E-01
NC_015139	131	C	726	0	0.00E+00	0	0.00E+00	726	1.00E+00	0	0.00E+00
NC_015139	132	A	739	738	9.99E-01	0	0.00E+00	0	0.00E+00	1	1.35E-03
NC_015139	133	A	746	744	9.97E-01	0	0.00E+00	2	2.68E-03	0	0.00E+00
NC_015139	134	T	747	0	0.00E+00	747	1.00E+00	0	0.00E+00	0	0.00E+00
NC_015139	135	A	753	753	1.00E+00	0	0.00E+00	0	0.00E+00	0	0.00E+00
NC_015139	136	T	770	0	0.00E+00	770	1.00E+00	0	0.00E+00	0	0.00E+00
NC_015139	137	T	766	0	0.00E+00	765	9.99E-01	0	0.00E+00	1	1.31E-03
NC_015139	138	T	757	0	0.00E+00	757	1.00E+00	0	0.00E+00	0	0.00E+00
NC_015139	139	T	765	0	0.00E+00	765	1.00E+00	0	0.00E+00	0	0.00E+00
NC_015139	140	T	769	0	0.00E+00	769	1.00E+00	0	0.00E+00	0	0.00E+00
NC_015139	141	T	771	0	0.00E+00	769	9.97E-01	2	2.59E-03	0	0.00E+00
NC_015139	142	T	772	0	0.00E+00	772	1.00E+00	0	0.00E+00	0	0.00E+00
NC_015139	143	T	772	0	0.00E+00	772	1.00E+00	0	0.00E+00	0	0.00E+00
NC_015139	144	G	764	0	0.00E+00	0	0.00E+00	0	0.00E+00	764	1.00E+00
NC_015139	145	A	792	792	1.00E+00	0	0.00E+00	0	0.00E+00	0	0.00E+00
NC_015139	146	T	794	2	2.52E-03	792	9.97E-01	0	0.00E+00	0	0.00E+00
NC_015139	147	A	796	795	9.99E-01	0	0.00E+00	1	1.26E-03	0	0.00E+00
NC_015139	148	A	780	780	1.00E+00	0	0.00E+00	0	0.00E+00	0	0.00E+00
NC_015139	149	A	781	781	1.00E+00	0	0.00E+00	0	0.00E+00	0	0.00E+00
NC_015139	150	A	771	771	1.00E+00	0	0.00E+00	0	0.00E+00	0	0.00E+00
NC_015139	151	A	785	785	1.00E+00	0	0.00E+00	0	0.00E+00	0	0.00E+00
NC_015139	152	A	784	784	1.00E+00	0	0.00E+00	0	0.00E+00	0	0.00E+00
NC_015139	153	A	790	790	1.00E+00	0	0.00E+00	0	0.00E+00	0	0.00E+00
NC_015139	154	A	784	784	1.00E+00	0	0.00E+00	0	0.00E+00	0	0.00E+00
NC_015139	155	A	783	783	1.00E+00	0	0.00E+00	0	0.00E+00	0	0.00E+00
NC_015139	156	A	787	787	1.00E+00	0	0.00E+00	0	0.00E+00	0	0.00E+00
NC_015139	157	T	786	0	0.00E+00	786	1.00E+00	0	0.00E+00	0	0.00E+00
NC_015139	158	T	786	0	0.00E+00	786	1.00E+00	0	0.00E+00	0	0.00E+00
NC_015139	159	A	795	795	1.00E+00	0	0.00E+00	0	0.00E+00	0	0.00E+00
NC_015139	160	T	794	0	0.00E+00	794	1.00E+00	0	0.00E+00	0	0.00E+00
NC_015139	161	A	804	804	1.00E+00	0	0.00E+00	0	0.00E+00	0	0.00E+00
NC_015139	162	A	812	812	1.00E+00	0	0.00E+00	0	0.00E+00	0	0.00E+00
NC_015139	163	A	817	817	1.00E+00	0	0.00E+00	0	0.00E+00	0	0.00E+00
NC_015139	164	T	807	0	0.00E+00	807	1.00E+00	0	0.00E+00	0	0.00E+00
NC_015139	165	T	812	0	0.00E+00	812	1.00E+00	0	0.00E+00	0	0.00E+00
NC_015139	166	A	824	824	1.00E+00	0	0.00E+00	0	0.00E+00	0	0.00E+00
NC_015139	167	T	822	0	0.00E+00	822	1.00E+00	0	0.00E+00	0	0.00E+00
NC_015139	168	A	822	822	1.00E+00	0	0.00E+00	0	0.00E+00	0	0.00E+00
NC_015139	169	A	829	829	1.00E+00	0	0.00E+00	0	0.00E+00	0	0.00E+00
NC_015139	170	T	830	0	0.00E+00	830	1.00E+00	0	0.00E+00	0	0.00E+00
NC_015139	171	A	833	833	1.00E+00	0	0.00E+00	0	0.00E+00	0	0.00E+00
NC_015139	172	G	829	1	1.21E-03	1	1.21E-03	0	0.00E+00	827	9.98E-01
NC_015139	173	T	839	0	0.00E+00	839	1.00E+00	0	0.00E+00	0	0.00E+00
NC_015139	174	A	846	846	1.00E+00	0	0.00E+00	0	0.00E+00	0	0.00E+00
NC_015139	175	T	858	0	0.00E+00	858	1.00E+00	0	0.00E+00	0	0.00E+00
NC_015139	176	T	851	0	0.00E+00	851	1.00E+00	0	0.00E+00	0	0.00E+00
NC_015139	177	T	852	0	0.00E+00	852	1.00E+00	0	0.00E+00	0	0.00E+00
NC_015139	178	T	859	0	0.00E+00	859	1.00E+00	0	0.00E+00	0	0.00E+00
NC_015139	179	T	856	0	0.00E+00	856	1.00E+00	0	0.00E+00	0	0.00E+00
NC_015139	180	T	859	0	0.00E+00	858	9.99E-01	0	0.00E+00	1	1.16E-03
NC_015139	181	T	862	0	0.00E+00	861	9.99E-01	0	0.00E+00	1	1.16E-03
NC_015139	182	C	858	0	0.00E+00	0	0.00E+00	858	1.00E+00	0	0.00E+00
NC_015139	183	T	872	0	0.00E+00	872	1.00E+00	0	0.00E+00	0	0.00E+00
NC_015139	184	A	859	859	1.00E+00	0	0.00E+00	0	0.00E+00	0	0.00E+00
NC_015139	185	T	883	0	0.00E+00	883	1.00E+00	0	0.00E+00	0	0.00E+00
NC_015139	186	T	874	0	0.00E+00	874	1.00E+00	0	0.00E+00	0	0.00E+00
NC_015139	187	T	874	0	0.00E+00	874	1.00E+00	0	0.00E+00	0	0.00E+00
NC_015139	188	T	885	0	0.00E+00	883	9.98E-01	1	1.13E-03	1	1.13E-03
NC_015139	189	A	893	892	9.99E-01	0	0.00E+00	1	1.12E-03	0	0.00E+00
NC_015139	190	T	888	0	0.00E+00	887	9.99E-01	0	0.00E+00	1	1.13E-03
NC_015139	191	A	886	886	1.00E+00	0	0.00E+00	0	0.00E+00	0	0.00E+00
NC_015139	192	T	896	0	0.00E+00	896	1.00E+00	0	0.00E+00	0	0.00E+00
NC_015139	193	A	900	900	1.00E+00	0	0.00E+00	0	0.00E+00	0	0.00E+00
NC_015139	194	T	895	0	0.00E+00	895	1.00E+00	0	0.00E+00	0	0.00E+00
NC_015139	195	A	908	908	1.00E+00	0	0.00E+00	0	0.00E+00	0	0.00E+00
NC_015139	196	A	909	909	1.00E+00	0	0.00E+00	0	0.00E+00	0	0.00E+00
NC_015139	197	T	898	0	0.00E+00	897	9.99E-01	0	0.00E+00	1	1.11E-03
NC_015139	198	A	915	915	1.00E+00	0	0.00E+00	0	0.00E+00	0	0.00E+00
NC_015139	199	G	887	0	0.00E+00	1	1.13E-03	0	0.00E+00	886	9.99E-01
NC_015139	200	A	914	914	1.00E+00	0	0.00E+00	0	0.00E+00	0	0.00E+00
NC_015139	201	A	922	922	1.00E+00	0	0.00E+00	0	0.00E+00	0	0.00E+00
NC_015139	202	A	930	930	1.00E+00	0	0.00E+00	0	0.00E+00	0	0.00E+00
NC_015139	203	A	936	935	9.99E-01	0	0.00E+00	1	1.07E-03	0	0.00E+00
NC_015139	204	A	945	945	1.00E+00	0	0.00E+00	0	0.00E+00	0	0.00E+00
NC_015139	205	A	944	944	1.00E+00	0	0.00E+00	0	0.00E+00	0	0.00E+00
NC_015139	206	T	942	0	0.00E+00	942	1.00E+00	0	0.00E+00	0	0.00E+00
NC_015139	207	T	952	0	0.00E+00	952	1.00E+00	0	0.00E+00	0	0.00E+00
NC_015139	208	A	973	973	1.00E+00	0	0.00E+00	0	0.00E+00	0	0.00E+00
NC_015139	209	T	964	0	0.00E+00	964	1.00E+00	0	0.00E+00	0	0.00E+00
NC_015139	210	A	972	972	1.00E+00	0	0.00E+00	0	0.00E+00	0	0.00E+00
NC_015139	211	T	963	0	0.00E+00	963	1.00E+00	0	0.00E+00	0	0.00E+00
NC_015139	212	A	966	966	1.00E+00	0	0.00E+00	0	0.00E+00	0	0.00E+00
NC_015139	213	A	969	969	1.00E+00	0	0.00E+00	0	0.00E+00	0	0.00E+00
NC_015139	214	A	976	976	1.00E+00	0	0.00E+00	0	0.00E+00	0	0.00E+00
NC_015139	215	A	987	987	1.00E+00	0	0.00E+00	0	0.00E+00	0	0.00E+00
NC_015139	216	A	997	997	1.00E+00	0	0.00E+00	0	0.00E+00	0	0.00E+00
NC_015139	217	A	1003	1002	9.99E-01	0	0.00E+00	0	0.00E+00	1	9.97E-04
NC_015139	218	A	1015	1015	1.00E+00	0	0.00E+00	0	0.00E+00	0	0.00E+00
NC_015139	219	A	1018	1018	1.00E+00	0	0.00E+00	0	0.00E+00	0	0.00E+00
NC_015139	220	T	1009	0	0.00E+00	1009	1.00E+00	0	0.00E+00	0	0.00E+00
NC_015139	221	G	988	0	0.00E+00	0	0.00E+00	0	0.00E+00	988	1.00E+00
NC_015139	222	A	1004	1004	1.00E+00	0	0.00E+00	0	0.00E+00	0	0.00E+00
NC_015139	223	T	1019	0	0.00E+00	1019	1.00E+00	0	0.00E+00	0	0.00E+00
NC_015139	224	T	1032	0	0.00E+00	1032	1.00E+00	0	0.00E+00	0	0.00E+00
NC_015139	225	T	1029	0	0.00E+00	1028	9.99E-01	1	9.72E-04	0	0.00E+00
NC_015139	226	G	1024	0	0.00E+00	0	0.00E+00	0	0.00E+00	1024	1.00E+00
NC_015139	227	T	1031	0	0.00E+00	1031	1.00E+00	0	0.00E+00	0	0.00E+00
NC_015139	228	T	1036	0	0.00E+00	1036	1.00E+00	0	0.00E+00	0	0.00E+00
NC_015139	229	C	1026	1	9.75E-04	0	0.00E+00	1025	9.99E-01	0	0.00E+00
NC_015139	230	C	1033	0	0.00E+00	0	0.00E+00	1033	1.00E+00	0	0.00E+00
NC_015139	231	G	1034	0	0.00E+00	0	0.00E+00	0	0.00E+00	1034	1.00E+00
NC_015139	232	T	1036	0	0.00E+00	1036	1.00E+00	0	0.00E+00	0	0.00E+00
NC_015139	233	T	1037	1	9.64E-04	1036	9.99E-01	0	0.00E+00	0	0.00E+00
NC_015139	234	T	1037	0	0.00E+00	1037	1.00E+00	0	0.00E+00	0	0.00E+00
NC_015139	235	T	1048	0	0.00E+00	1048	1.00E+00	0	0.00E+00	0	0.00E+00
NC_015139	236	A	1036	1036	1.00E+00	0	0.00E+00	0	0.00E+00	0	0.00E+00
NC_015139	237	T	1033	0	0.00E+00	1033	1.00E+00	0	0.00E+00	0	0.00E+00
NC_015139	238	A	1037	1037	1.00E+00	0	0.00E+00	0	0.00E+00	0	0.00E+00
NC_015139	239	G	1042	0	0.00E+00	0	0.00E+00	0	0.00E+00	1042	1.00E+00
NC_015139	240	A	1051	1051	1.00E+00	0	0.00E+00	0	0.00E+00	0	0.00E+00
NC_015139	241	A	1058	1058	1.00E+00	0	0.00E+00	0	0.00E+00	0	0.00E+00
NC_015139	242	A	1063	1062	9.99E-01	0	0.00E+00	1	9.41E-04	0	0.00E+00
NC_015139	243	A	1067	1067	1.00E+00	0	0.00E+00	0	0.00E+00	0	0.00E+00
NC_015139	244	A	1076	1076	1.00E+00	0	0.00E+00	0	0.00E+00	0	0.00E+00
NC_015139	245	A	1084	1084	1.00E+00	0	0.00E+00	0	0.00E+00	0	0.00E+00
NC_015139	246	A	1093	1093	1.00E+00	0	0.00E+00	0	0.00E+00	0	0.00E+00
NC_015139	247	C	1094	0	0.00E+00	0	0.00E+00	1094	1.00E+00	0	0.00E+00
NC_015139	248	G	1096	0	0.00E+00	0	0.00E+00	0	0.00E+00	1096	1.00E+00
NC_015139	249	A	1108	1108	1.00E+00	0	0.00E+00	0	0.00E+00	0	0.00E+00
NC_015139	250	G	1107	0	0.00E+00	0	0.00E+00	0	0.00E+00	1107	1.00E+00
NC_015139	251	C	1119	0	0.00E+00	0	0.00E+00	1119	1.00E+00	0	0.00E+00
NC_015139	252	G	1117	0	0.00E+00	0	0.00E+00	0	0.00E+00	1117	1.00E+00
NC_015139	253	A	1141	1141	1.00E+00	0	0.00E+00	0	0.00E+00	0	0.00E+00
NC_015139	254	T	1135	0	0.00E+00	1135	1.00E+00	0	0.00E+00	0	0.00E+00
NC_015139	255	A	1133	1133	1.00E+00	0	0.00E+00	0	0.00E+00	0	0.00E+00
NC_015139	256	T	1126	0	0.00E+00	1125	9.99E-01	0	0.00E+00	1	8.88E-04
NC_015139	257	A	1116	1116	1.00E+00	0	0.00E+00	0	0.00E+00	0	0.00E+00
NC_015139	258	A	1108	1106	9.98E-01	0	0.00E+00	2	1.81E-03	0	0.00E+00
NC_015139	259	G	1095	0	0.00E+00	1	9.13E-04	0	0.00E+00	1094	9.99E-01
NC_015139	260	C	1094	0	0.00E+00	0	0.00E+00	1094	1.00E+00	0	0.00E+00
NC_015139	261	C	1078	1	9.28E-04	0	0.00E+00	1077	9.99E-01	0	0.00E+00
NC_015139	262	T	1080	0	0.00E+00	1079	9.99E-01	1	9.26E-04	0	0.00E+00
NC_015139	263	T	1081	0	0.00E+00	1081	1.00E+00	0	0.00E+00	0	0.00E+00
NC_015139	264	A	1001	1001	1.00E+00	0	0.00E+00	0	0.00E+00	0	0.00E+00
NC_015139	265	A	983	3	3.05E-03	980	9.97E-01	0	0.00E+00	0	0.00E+00
NC_015139	266	A	982	3	3.05E-03	979	9.97E-01	0	0.00E+00	0	0.00E+00
NC_015139	267	A	980	3	3.06E-03	977	9.97E-01	0	0.00E+00	0	0.00E+00
NC_015139	268	A	982	3	3.05E-03	979	9.97E-01	0	0.00E+00	0	0.00E+00
NC_015139	269	T	1008	0	0.00E+00	1008	1.00E+00	0	0.00E+00	0	0.00E+00
NC_015139	270	A	1188	1188	1.00E+00	0	0.00E+00	0	0.00E+00	0	0.00E+00
NC_015139	271	A	1198	1197	9.99E-01	0	0.00E+00	1	8.35E-04	0	0.00E+00
NC_015139	272	G	1204	0	0.00E+00	0	0.00E+00	0	0.00E+00	1204	1.00E+00
NC_015139	273	G	1211	0	0.00E+00	0	0.00E+00	0	0.00E+00	1211	1.00E+00
NC_015139	274	C	1220	0	0.00E+00	0	0.00E+00	1220	1.00E+00	0	0.00E+00
NC_015139	275	T	1234	0	0.00E+00	1234	1.00E+00	0	0.00E+00	0	0.00E+00
NC_015139	276	T	1248	0	0.00E+00	1247	9.99E-01	0	0.00E+00	1	8.01E-04
NC_015139	277	A	1268	1268	1.00E+00	0	0.00E+00	0	0.00E+00	0	0.00E+00
NC_015139	278	T	1287	0	0.00E+00	1287	1.00E+00	0	0.00E+00	0	0.00E+00
NC_015139	279	A	1314	1312	9.98E-01	0	0.00E+00	2	1.52E-03	0	0.00E+00
NC_015139	280	T	1309	0	0.00E+00	1309	1.00E+00	0	0.00E+00	0	0.00E+00
NC_015139	281	C	1315	0	0.00E+00	0	0.00E+00	1315	1.00E+00	0	0.00E+00
NC_015139	282	G	1337	0	0.00E+00	0	0.00E+00	1	7.48E-04	1336	9.99E-01
NC_015139	283	C	1346	0	0.00E+00	0	0.00E+00	1346	1.00E+00	0	0.00E+00
NC_015139	284	T	1352	0	0.00E+00	1352	1.00E+00	0	0.00E+00	0	0.00E+00
NC_015139	285	C	1358	0	0.00E+00	0	0.00E+00	1358	1.00E+00	0	0.00E+00
NC_015139	286	G	1355	0	0.00E+00	0	0.00E+00	0	0.00E+00	1355	1.00E+00
NC_015139	287	T	1353	0	0.00E+00	1350	9.98E-01	2	1.48E-03	1	7.39E-04
NC_015139	288	T	1372	0	0.00E+00	1372	1.00E+00	0	0.00E+00	0	0.00E+00
NC_015139	289	T	1375	0	0.00E+00	1375	1.00E+00	0	0.00E+00	0	0.00E+00
NC_015139	290	T	1384	0	0.00E+00	1383	9.99E-01	0	0.00E+00	1	7.23E-04
NC_015139	291	T	1392	0	0.00E+00	1391	9.99E-01	0	0.00E+00	1	7.18E-04
NC_015139	292	A	1408	1406	9.99E-01	0	0.00E+00	2	1.42E-03	0	0.00E+00
NC_015139	293	A	1411	1411	1.00E+00	0	0.00E+00	0	0.00E+00	0	0.00E+00
NC_015139	294	T	1419	0	0.00E+00	1419	1.00E+00	0	0.00E+00	0	0.00E+00
NC_015139	295	A	1423	1423	1.00E+00	0	0.00E+00	0	0.00E+00	0	0.00E+00
NC_015139	296	T	1422	0	0.00E+00	1422	1.00E+00	0	0.00E+00	0	0.00E+00
NC_015139	297	T	1427	1	7.01E-04	1426	9.99E-01	0	0.00E+00	0	0.00E+00
NC_015139	298	A	1448	1448	1.00E+00	0	0.00E+00	0	0.00E+00	0	0.00E+00
NC_015139	299	C	1459	0	0.00E+00	0	0.00E+00	1459	1.00E+00	0	0.00E+00
NC_015139	300	T	1464	0	0.00E+00	1463	9.99E-01	0	0.00E+00	1	6.83E-04
NC_015139	301	A	1463	1463	1.00E+00	0	0.00E+00	0	0.00E+00	0	0.00E+00
NC_015139	302	A	1473	1473	1.00E+00	0	0.00E+00	0	0.00E+00	0	0.00E+00
NC_015139	303	A	1478	1478	1.00E+00	0	0.00E+00	0	0.00E+00	0	0.00E+00
NC_015139	304	C	1484	0	0.00E+00	0	0.00E+00	1484	1.00E+00	0	0.00E+00
NC_015139	305	T	1490	0	0.00E+00	1489	9.99E-01	0	0.00E+00	1	6.71E-04
NC_015139	306	A	1518	1516	9.99E-01	0	0.00E+00	2	1.32E-03	0	0.00E+00
NC_015139	307	G	1511	0	0.00E+00	0	0.00E+00	0	0.00E+00	1511	1.00E+00
NC_015139	308	G	1521	0	0.00E+00	0	0.00E+00	0	0.00E+00	1521	1.00E+00
NC_015139	309	T	1509	0	0.00E+00	1509	1.00E+00	0	0.00E+00	0	0.00E+00
NC_015139	310	C	1531	0	0.00E+00	0	0.00E+00	1531	1.00E+00	0	0.00E+00
NC_015139	311	T	1542	0	0.00E+00	1541	9.99E-01	0	0.00E+00	1	6.49E-04
NC_015139	312	A	1535	1535	1.00E+00	0	0.00E+00	0	0.00E+00	0	0.00E+00
NC_015139	313	G	1549	0	0.00E+00	0	0.00E+00	0	0.00E+00	1549	1.00E+00
NC_015139	314	A	1561	1561	1.00E+00	0	0.00E+00	0	0.00E+00	0	0.00E+00
NC_015139	315	C	1572	0	0.00E+00	0	0.00E+00	1571	9.99E-01	1	6.36E-04
NC_015139	316	T	1570	0	0.00E+00	1570	1.00E+00	0	0.00E+00	0	0.00E+00
NC_015139	317	A	1589	1589	1.00E+00	0	0.00E+00	0	0.00E+00	0	0.00E+00
NC_015139	318	A	1589	1588	9.99E-01	0	0.00E+00	0	0.00E+00	1	6.29E-04
NC_015139	319	C	1600	0	0.00E+00	0	0.00E+00	1600	1.00E+00	0	0.00E+00
NC_015139	320	A	1601	1601	1.00E+00	0	0.00E+00	0	0.00E+00	0	0.00E+00
NC_015139	321	C	1612	1	6.20E-04	0	0.00E+00	1611	9.99E-01	0	0.00E+00
NC_015139	322	T	1613	0	0.00E+00	1613	1.00E+00	0	0.00E+00	0	0.00E+00
NC_015139	323	A	1622	1622	1.00E+00	0	0.00E+00	0	0.00E+00	0	0.00E+00
NC_015139	324	A	1627	1625	9.99E-01	0	0.00E+00	2	1.23E-03	0	0.00E+00
NC_015139	325	A	1644	1643	9.99E-01	0	0.00E+00	1	6.08E-04	0	0.00E+00
NC_015139	326	G	1657	0	0.00E+00	0	0.00E+00	0	0.00E+00	1657	1.00E+00
NC_015139	327	A	1666	1666	1.00E+00	0	0.00E+00	0	0.00E+00	0	0.00E+00
NC_015139	328	A	1669	1668	9.99E-01	0	0.00E+00	1	5.99E-04	0	0.00E+00
NC_015139	329	T	1680	0	0.00E+00	1679	9.99E-01	1	5.95E-04	0	0.00E+00
NC_015139	330	T	1688	0	0.00E+00	1688	1.00E+00	0	0.00E+00	0	0.00E+00
NC_015139	331	A	1695	1694	9.99E-01	0	0.00E+00	1	5.90E-04	0	0.00E+00
NC_015139	332	T	1695	0	0.00E+00	1695	1.00E+00	0	0.00E+00	0	0.00E+00
NC_015139	333	C	1700	0	0.00E+00	0	0.00E+00	1700	1.00E+00	0	0.00E+00
NC_015139	334	C	1701	0	0.00E+00	1	5.88E-04	1700	9.99E-01	0	0.00E+00
NC_015139	335	A	1706	1706	1.00E+00	0	0.00E+00	0	0.00E+00	0	0.00E+00
NC_015139	336	T	1720	0	0.00E+00	1720	1.00E+00	0	0.00E+00	0	0.00E+00
NC_015139	337	T	1712	1	5.84E-04	1710	9.99E-01	0	0.00E+00	1	5.84E-04
NC_015139	338	T	1720	1	5.81E-04	1718	9.99E-01	0	0.00E+00	1	5.81E-04
NC_015139	339	A	1733	1733	1.00E+00	0	0.00E+00	0	0.00E+00	0	0.00E+00
NC_015139	340	T	1734	0	0.00E+00	1734	1.00E+00	0	0.00E+00	0	0.00E+00
NC_015139	341	A	1760	1759	9.99E-01	0	0.00E+00	1	5.68E-04	0	0.00E+00
NC_015139	342	G	1772	0	0.00E+00	0	0.00E+00	0	0.00E+00	1772	1.00E+00
NC_015139	343	A	1767	1767	1.00E+00	0	0.00E+00	0	0.00E+00	0	0.00E+00
NC_015139	344	T	1781	0	0.00E+00	1780	9.99E-01	0	0.00E+00	1	5.61E-04
NC_015139	345	G	1773	1	5.64E-04	0	0.00E+00	0	0.00E+00	1772	9.99E-01
NC_015139	346	G	1789	0	0.00E+00	0	0.00E+00	0	0.00E+00	1789	1.00E+00
NC_015139	347	A	1800	1800	1.00E+00	0	0.00E+00	0	0.00E+00	0	0.00E+00
NC_015139	348	G	1807	0	0.00E+00	0	0.00E+00	0	0.00E+00	1807	1.00E+00
NC_015139	349	C	1802	0	0.00E+00	0	0.00E+00	1802	1.00E+00	0	0.00E+00
NC_015139	350	C	1818	0	0.00E+00	0	0.00E+00	1817	9.99E-01	1	5.50E-04
NC_015139	351	T	1823	0	0.00E+00	1823	1.00E+00	0	0.00E+00	0	0.00E+00
NC_015139	352	C	1836	0	0.00E+00	0	0.00E+00	1836	1.00E+00	0	0.00E+00
NC_015139	353	A	1845	1845	1.00E+00	0	0.00E+00	0	0.00E+00	0	0.00E+00
NC_015139	354	A	1836	1836	1.00E+00	0	0.00E+00	0	0.00E+00	0	0.00E+00
NC_015139	355	C	1845	0	0.00E+00	0	0.00E+00	1845	1.00E+00	0	0.00E+00
NC_015139	356	A	1846	1846	1.00E+00	0	0.00E+00	0	0.00E+00	0	0.00E+00
NC_015139	357	G	1856	0	0.00E+00	0	0.00E+00	0	0.00E+00	1856	1.00E+00
NC_015139	358	C	1862	0	0.00E+00	0	0.00E+00	1862	1.00E+00	0	0.00E+00
NC_015139	359	A	1868	1867	9.99E-01	0	0.00E+00	1	5.35E-04	0	0.00E+00
NC_015139	360	G	1883	1	5.31E-04	0	0.00E+00	1	5.31E-04	1881	9.99E-01
NC_015139	361	C	1890	0	0.00E+00	0	0.00E+00	1890	1.00E+00	0	0.00E+00
NC_015139	362	T	1894	1	5.28E-04	1893	9.99E-01	0	0.00E+00	0	0.00E+00
NC_015139	363	A	1910	1910	1.00E+00	0	0.00E+00	0	0.00E+00	0	0.00E+00
NC_015139	364	G	1917	0	0.00E+00	0	0.00E+00	0	0.00E+00	1917	1.00E+00
NC_015139	365	G	1933	0	0.00E+00	0	0.00E+00	0	0.00E+00	1933	1.00E+00
NC_015139	366	T	1918	0	0.00E+00	1917	9.99E-01	1	5.21E-04	0	0.00E+00
NC_015139	367	C	1939	0	0.00E+00	0	0.00E+00	1939	1.00E+00	0	0.00E+00
NC_015139	368	T	1935	0	0.00E+00	1933	9.99E-01	1	5.17E-04	1	5.17E-04
NC_015139	369	A	1938	1938	1.00E+00	0	0.00E+00	0	0.00E+00	0	0.00E+00
NC_015139	370	G	1958	0	0.00E+00	2	1.02E-03	0	0.00E+00	1956	9.99E-01
NC_015139	371	A	1957	1956	9.99E-01	0	0.00E+00	1	5.11E-04	0	0.00E+00
NC_015139	372	G	1961	0	0.00E+00	0	0.00E+00	1	5.10E-04	1960	9.99E-01
NC_015139	373	G	1965	0	0.00E+00	0	0.00E+00	0	0.00E+00	1965	1.00E+00
NC_015139	374	G	1976	0	0.00E+00	0	0.00E+00	0	0.00E+00	1976	1.00E+00
NC_015139	375	A	1971	1971	1.00E+00	0	0.00E+00	0	0.00E+00	0	0.00E+00
NC_015139	376	A	1974	1974	1.00E+00	0	0.00E+00	0	0.00E+00	0	0.00E+00
NC_015139	377	G	2007	0	0.00E+00	0	0.00E+00	0	0.00E+00	2007	1.00E+00
NC_015139	378	T	1998	0	0.00E+00	1997	9.99E-01	0	0.00E+00	1	5.01E-04
NC_015139	379	T	1987	0	0.00E+00	1987	1.00E+00	0	0.00E+00	0	0.00E+00
NC_015139	380	G	2014	0	0.00E+00	0	0.00E+00	0	0.00E+00	2014	1.00E+00
NC_015139	381	T	1999	0	0.00E+00	1999	1.00E+00	0	0.00E+00	0	0.00E+00
NC_015139	382	G	2004	0	0.00E+00	0	0.00E+00	1	4.99E-04	2003	1.00E+00
NC_015139	383	A	2003	2001	9.99E-01	0	0.00E+00	2	9.99E-04	0	0.00E+00
NC_015139	384	G	2011	0	0.00E+00	0	0.00E+00	0	0.00E+00	2011	1.00E+00
NC_015139	385	C	2018	0	0.00E+00	0	0.00E+00	2018	1.00E+00	0	0.00E+00
NC_015139	386	A	2035	2035	1.00E+00	0	0.00E+00	0	0.00E+00	0	0.00E+00
NC_015139	387	T	2039	0	0.00E+00	2037	9.99E-01	1	4.90E-04	1	4.90E-04
NC_015139	388	T	2050	0	0.00E+00	2050	1.00E+00	0	0.00E+00	0	0.00E+00
NC_015139	389	A	2050	2050	1.00E+00	0	0.00E+00	0	0.00E+00	0	0.00E+00
NC_015139	390	C	2055	0	0.00E+00	0	0.00E+00	2055	1.00E+00	0	0.00E+00
NC_015139	391	G	2056	0	0.00E+00	0	0.00E+00	0	0.00E+00	2056	1.00E+00
NC_015139	392	T	2042	0	0.00E+00	2042	1.00E+00	0	0.00E+00	0	0.00E+00
NC_015139	393	T	2044	0	0.00E+00	2043	1.00E+00	1	4.89E-04	0	0.00E+00
NC_015139	394	C	2049	0	0.00E+00	0	0.00E+00	2049	1.00E+00	0	0.00E+00
NC_015139	395	A	2043	2041	9.99E-01	0	0.00E+00	1	4.89E-04	1	4.89E-04
NC_015139	396	T	2042	0	0.00E+00	2041	1.00E+00	1	4.90E-04	0	0.00E+00
NC_015139	397	G	2048	0	0.00E+00	0	0.00E+00	1	4.88E-04	2047	1.00E+00
NC_015139	398	C	2041	0	0.00E+00	0	0.00E+00	2041	1.00E+00	0	0.00E+00
NC_015139	399	A	2063	2060	9.99E-01	0	0.00E+00	1	4.85E-04	2	9.69E-04
NC_015139	400	T	2050	0	0.00E+00	2050	1.00E+00	0	0.00E+00	0	0.00E+00
NC_015139	401	A	2060	2060	1.00E+00	0	0.00E+00	0	0.00E+00	0	0.00E+00
NC_015139	402	A	2055	2055	1.00E+00	0	0.00E+00	0	0.00E+00	0	0.00E+00
NC_015139	403	C	2072	0	0.00E+00	0	0.00E+00	2072	1.00E+00	0	0.00E+00
NC_015139	404	T	2072	0	0.00E+00	2072	1.00E+00	0	0.00E+00	0	0.00E+00
NC_015139	405	T	2085	0	0.00E+00	2085	1.00E+00	0	0.00E+00	0	0.00E+00
NC_015139	406	C	2096	0	0.00E+00	0	0.00E+00	2096	1.00E+00	0	0.00E+00
NC_015139	407	C	2087	0	0.00E+00	0	0.00E+00	2087	1.00E+00	0	0.00E+00
NC_015139	408	A	2091	2091	1.00E+00	0	0.00E+00	0	0.00E+00	0	0.00E+00
NC_015139	409	T	2093	0	0.00E+00	2093	1.00E+00	0	0.00E+00	0	0.00E+00
NC_015139	410	A	2098	2098	1.00E+00	0	0.00E+00	0	0.00E+00	0	0.00E+00
NC_015139	411	C	2094	0	0.00E+00	0	0.00E+00	2094	1.00E+00	0	0.00E+00
NC_015139	412	C	2090	0	0.00E+00	0	0.00E+00	2090	1.00E+00	0	0.00E+00
NC_015139	413	A	2101	2099	9.99E-01	0	0.00E+00	1	4.76E-04	1	4.76E-04
NC_015139	414	A	2113	2112	1.00E+00	1	4.73E-04	0	0.00E+00	0	0.00E+00
NC_015139	415	G	2124	0	0.00E+00	0	0.00E+00	0	0.00E+00	2124	1.00E+00
NC_015139	416	G	2121	0	0.00E+00	0	0.00E+00	0	0.00E+00	2121	1.00E+00
NC_015139	417	T	2135	0	0.00E+00	2131	9.98E-01	2	9.37E-04	2	9.37E-04
NC_015139	418	T	2148	0	0.00E+00	2148	1.00E+00	0	0.00E+00	0	0.00E+00
NC_015139	419	A	2149	2149	1.00E+00	0	0.00E+00	0	0.00E+00	0	0.00E+00
NC_015139	420	G	2151	0	0.00E+00	1	4.65E-04	0	0.00E+00	2150	1.00E+00
NC_015139	421	C	2158	0	0.00E+00	0	0.00E+00	2158	1.00E+00	0	0.00E+00
NC_015139	422	A	2146	2146	1.00E+00	0	0.00E+00	0	0.00E+00	0	0.00E+00
NC_015139	423	C	2153	0	0.00E+00	0	0.00E+00	2153	1.00E+00	0	0.00E+00
NC_015139	424	G	2170	0	0.00E+00	0	0.00E+00	0	0.00E+00	2170	1.00E+00
NC_015139	425	G	2172	0	0.00E+00	0	0.00E+00	0	0.00E+00	2172	1.00E+00
NC_015139	426	T	2138	1	4.68E-04	2137	1.00E+00	0	0.00E+00	0	0.00E+00
NC_015139	427	T	2168	0	0.00E+00	2168	1.00E+00	0	0.00E+00	0	0.00E+00
NC_015139	428	A	2172	2171	1.00E+00	1	4.60E-04	0	0.00E+00	0	0.00E+00
NC_015139	429	A	2167	2167	1.00E+00	0	0.00E+00	0	0.00E+00	0	0.00E+00
NC_015139	430	T	2174	0	0.00E+00	2174	1.00E+00	0	0.00E+00	0	0.00E+00
NC_015139	431	A	2170	2170	1.00E+00	0	0.00E+00	0	0.00E+00	0	0.00E+00
NC_015139	432	A	2165	2163	9.99E-01	0	0.00E+00	2	9.24E-04	0	0.00E+00
NC_015139	433	T	2157	0	0.00E+00	2156	1.00E+00	0	0.00E+00	1	4.64E-04
NC_015139	434	A	2169	2168	1.00E+00	0	0.00E+00	1	4.61E-04	0	0.00E+00
NC_015139	435	T	2162	0	0.00E+00	2162	1.00E+00	0	0.00E+00	0	0.00E+00
NC_015139	436	C	2171	0	0.00E+00	0	0.00E+00	2171	1.00E+00	0	0.00E+00
NC_015139	437	A	2173	2172	1.00E+00	0	0.00E+00	1	4.60E-04	0	0.00E+00
NC_015139	438	G	2172	0	0.00E+00	0	0.00E+00	0	0.00E+00	2172	1.00E+00
NC_015139	439	C	2175	0	0.00E+00	1	4.60E-04	2174	1.00E+00	0	0.00E+00
NC_015139	440	C	2181	0	0.00E+00	0	0.00E+00	2181	1.00E+00	0	0.00E+00
NC_015139	441	C	2174	0	0.00E+00	0	0.00E+00	2174	1.00E+00	0	0.00E+00
NC_015139	442	A	2180	2180	1.00E+00	0	0.00E+00	0	0.00E+00	0	0.00E+00
NC_015139	443	A	2196	2195	1.00E+00	0	0.00E+00	1	4.55E-04	0	0.00E+00
NC_015139	444	G	2201	0	0.00E+00	0	0.00E+00	0	0.00E+00	2201	1.00E+00
NC_015139	445	T	2191	0	0.00E+00	2191	1.00E+00	0	0.00E+00	0	0.00E+00
NC_015139	446	A	2217	2216	1.00E+00	0	0.00E+00	1	4.51E-04	0	0.00E+00
NC_015139	447	T	2221	0	0.00E+00	2221	1.00E+00	0	0.00E+00	0	0.00E+00
NC_015139	448	T	2215	0	0.00E+00	2212	9.99E-01	0	0.00E+00	3	1.35E-03
NC_015139	449	A	2228	2227	1.00E+00	0	0.00E+00	1	4.49E-04	0	0.00E+00
NC_015139	450	A	2216	2216	1.00E+00	0	0.00E+00	0	0.00E+00	0	0.00E+00
NC_015139	451	T	2214	3	1.36E-03	2211	9.99E-01	0	0.00E+00	0	0.00E+00
NC_015139	452	A	2227	2227	1.00E+00	0	0.00E+00	0	0.00E+00	0	0.00E+00
NC_015139	453	A	2227	2227	1.00E+00	0	0.00E+00	0	0.00E+00	0	0.00E+00
NC_015139	454	C	2236	0	0.00E+00	0	0.00E+00	2236	1.00E+00	0	0.00E+00
NC_015139	455	A	2242	2242	1.00E+00	0	0.00E+00	0	0.00E+00	0	0.00E+00
NC_015139	456	C	2230	1	4.48E-04	0	0.00E+00	2229	1.00E+00	0	0.00E+00
NC_015139	457	G	2237	0	0.00E+00	0	0.00E+00	0	0.00E+00	2237	1.00E+00
NC_015139	458	T	2232	0	0.00E+00	2232	1.00E+00	0	0.00E+00	0	0.00E+00
NC_015139	459	C	2249	0	0.00E+00	0	0.00E+00	2248	1.00E+00	1	4.45E-04
NC_015139	460	C	2254	0	0.00E+00	0	0.00E+00	2253	1.00E+00	1	4.44E-04
NC_015139	461	T	2246	0	0.00E+00	2246	1.00E+00	0	0.00E+00	0	0.00E+00
NC_015139	462	T	2252	0	0.00E+00	2251	1.00E+00	1	4.44E-04	0	0.00E+00
NC_015139	463	G	2248	0	0.00E+00	0	0.00E+00	0	0.00E+00	2248	1.00E+00
NC_015139	464	A	2247	2247	1.00E+00	0	0.00E+00	0	0.00E+00	0	0.00E+00
NC_015139	465	C	2253	0	0.00E+00	0	0.00E+00	2253	1.00E+00	0	0.00E+00
NC_015139	466	T	2248	0	0.00E+00	2247	1.00E+00	0	0.00E+00	1	4.45E-04
NC_015139	467	A	2257	2255	9.99E-01	0	0.00E+00	1	4.43E-04	1	4.43E-04
NC_015139	468	T	2273	0	0.00E+00	2273	1.00E+00	0	0.00E+00	0	0.00E+00
NC_015139	469	C	2286	0	0.00E+00	0	0.00E+00	2286	1.00E+00	0	0.00E+00
NC_015139	470	A	2273	2271	9.99E-01	1	4.40E-04	1	4.40E-04	0	0.00E+00
NC_015139	471	A	2287	2284	9.99E-01	1	4.37E-04	2	8.75E-04	0	0.00E+00
NC_015139	472	C	2308	0	0.00E+00	0	0.00E+00	2308	1.00E+00	0	0.00E+00
NC_015139	473	T	2288	0	0.00E+00	2288	1.00E+00	0	0.00E+00	0	0.00E+00
NC_015139	474	A	2285	2285	1.00E+00	0	0.00E+00	0	0.00E+00	0	0.00E+00
NC_015139	475	C	2280	2	8.77E-04	1	4.39E-04	2277	9.99E-01	0	0.00E+00
NC_015139	476	T	2262	0	0.00E+00	2260	9.99E-01	2	8.84E-04	0	0.00E+00
NC_015139	477	G	2265	0	0.00E+00	0	0.00E+00	0	0.00E+00	2265	1.00E+00
NC_015139	478	A	2272	2271	1.00E+00	0	0.00E+00	1	4.40E-04	0	0.00E+00
NC_015139	479	T	2276	0	0.00E+00	2273	9.99E-01	1	4.39E-04	2	8.79E-04
NC_015139	480	T	2277	0	0.00E+00	2276	1.00E+00	0	0.00E+00	1	4.39E-04
NC_015139	481	G	2278	0	0.00E+00	0	0.00E+00	0	0.00E+00	2278	1.00E+00
NC_015139	482	G	2284	0	0.00E+00	0	0.00E+00	1	4.38E-04	2283	1.00E+00
NC_015139	483	T	2269	0	0.00E+00	2267	9.99E-01	1	4.41E-04	1	4.41E-04
NC_015139	484	T	2271	0	0.00E+00	2270	1.00E+00	0	0.00E+00	1	4.40E-04
NC_015139	485	G	2275	0	0.00E+00	0	0.00E+00	0	0.00E+00	2275	1.00E+00
NC_015139	486	A	2280	2280	1.00E+00	0	0.00E+00	0	0.00E+00	0	0.00E+00
NC_015139	487	A	2282	2282	1.00E+00	0	0.00E+00	0	0.00E+00	0	0.00E+00
NC_015139	488	A	2305	2305	1.00E+00	0	0.00E+00	0	0.00E+00	0	0.00E+00
NC_015139	489	T	2283	0	0.00E+00	2283	1.00E+00	0	0.00E+00	0	0.00E+00
NC_015139	490	T	2289	0	0.00E+00	2288	1.00E+00	1	4.37E-04	0	0.00E+00
NC_015139	491	G	2275	0	0.00E+00	3	1.32E-03	0	0.00E+00	2272	9.99E-01
NC_015139	492	A	2275	2274	1.00E+00	0	0.00E+00	1	4.40E-04	0	0.00E+00
NC_015139	493	A	2269	2269	1.00E+00	0	0.00E+00	0	0.00E+00	0	0.00E+00
NC_015139	494	A	2263	2261	9.99E-01	1	4.42E-04	0	0.00E+00	1	4.42E-04
NC_015139	495	C	2267	0	0.00E+00	0	0.00E+00	2267	1.00E+00	0	0.00E+00
NC_015139	496	C	2267	0	0.00E+00	0	0.00E+00	2267	1.00E+00	0	0.00E+00
NC_015139	497	A	2275	2275	1.00E+00	0	0.00E+00	0	0.00E+00	0	0.00E+00
NC_015139	498	T	2267	0	0.00E+00	2267	1.00E+00	0	0.00E+00	0	0.00E+00
NC_015139	499	T	2272	0	0.00E+00	2272	1.00E+00	0	0.00E+00	0	0.00E+00
NC_015139	500	T	2290	0	0.00E+00	2290	1.00E+00	0	0.00E+00	0	0.00E+00
NC_015139	501	A	2285	2285	1.00E+00	0	0.00E+00	0	0.00E+00	0	0.00E+00
NC_015139	502	G	2273	0	0.00E+00	0	0.00E+00	2	8.80E-04	2271	9.99E-01
NC_015139	503	G	2269	0	0.00E+00	0	0.00E+00	1	4.41E-04	2268	1.00E+00
NC_015139	504	T	2253	0	0.00E+00	2252	1.00E+00	1	4.44E-04	0	0.00E+00
NC_015139	505	T	2288	0	0.00E+00	2288	1.00E+00	0	0.00E+00	0	0.00E+00
NC_015139	506	G	2294	0	0.00E+00	1	4.36E-04	1	4.36E-04	2292	9.99E-01
NC_015139	507	A	2299	2299	1.00E+00	0	0.00E+00	0	0.00E+00	0	0.00E+00
NC_015139	508	A	2308	2308	1.00E+00	0	0.00E+00	0	0.00E+00	0	0.00E+00
NC_015139	509	A	2307	2307	1.00E+00	0	0.00E+00	0	0.00E+00	0	0.00E+00
NC_015139	510	G	2308	0	0.00E+00	0	0.00E+00	0	0.00E+00	2308	1.00E+00
NC_015139	511	C	2321	0	0.00E+00	0	0.00E+00	2320	1.00E+00	1	4.31E-04
NC_015139	512	C	2323	0	0.00E+00	2	8.61E-04	2321	9.99E-01	0	0.00E+00
NC_015139	513	A	2323	2323	1.00E+00	0	0.00E+00	0	0.00E+00	0	0.00E+00
NC_015139	514	T	2320	0	0.00E+00	2320	1.00E+00	0	0.00E+00	0	0.00E+00
NC_015139	515	A	2314	2313	1.00E+00	0	0.00E+00	1	4.32E-04	0	0.00E+00
NC_015139	516	G	2342	0	0.00E+00	0	0.00E+00	0	0.00E+00	2342	1.00E+00
NC_015139	517	T	2331	0	0.00E+00	2331	1.00E+00	0	0.00E+00	0	0.00E+00
NC_015139	518	A	2352	2351	1.00E+00	0	0.00E+00	1	4.25E-04	0	0.00E+00
NC_015139	519	C	2353	0	0.00E+00	0	0.00E+00	2353	1.00E+00	0	0.00E+00
NC_015139	520	T	2344	0	0.00E+00	2343	1.00E+00	0	0.00E+00	1	4.27E-04
NC_015139	521	A	2376	2375	1.00E+00	0	0.00E+00	0	0.00E+00	1	4.21E-04
NC_015139	522	A	2379	2378	1.00E+00	0	0.00E+00	1	4.20E-04	0	0.00E+00
NC_015139	523	T	2376	1	4.21E-04	2375	1.00E+00	0	0.00E+00	0	0.00E+00
NC_015139	524	A	2377	2376	1.00E+00	0	0.00E+00	1	4.21E-04	0	0.00E+00
NC_015139	525	C	2403	1	4.16E-04	0	0.00E+00	2401	9.99E-01	1	4.16E-04
NC_015139	526	C	2399	2	8.34E-04	0	0.00E+00	2396	9.99E-01	1	4.17E-04
NC_015139	527	T	2372	0	0.00E+00	2371	1.00E+00	0	0.00E+00	1	4.22E-04
NC_015139	528	A	2400	2399	1.00E+00	0	0.00E+00	1	4.17E-04	0	0.00E+00
NC_015139	529	A	2411	2411	1.00E+00	0	0.00E+00	0	0.00E+00	0	0.00E+00
NC_015139	530	A	2408	2407	1.00E+00	0	0.00E+00	1	4.15E-04	0	0.00E+00
NC_015139	531	G	2419	0	0.00E+00	0	0.00E+00	1	4.13E-04	2418	1.00E+00
NC_015139	532	C	2428	1	4.12E-04	0	0.00E+00	2427	1.00E+00	0	0.00E+00
NC_015139	533	A	2451	2451	1.00E+00	0	0.00E+00	0	0.00E+00	0	0.00E+00
NC_015139	534	G	2459	0	0.00E+00	0	0.00E+00	0	0.00E+00	2459	1.00E+00
NC_015139	535	T	2463	0	0.00E+00	2462	1.00E+00	0	0.00E+00	1	4.06E-04
NC_015139	536	A	2467	2467	1.00E+00	0	0.00E+00	0	0.00E+00	0	0.00E+00
NC_015139	537	A	2473	2473	1.00E+00	0	0.00E+00	0	0.00E+00	0	0.00E+00
NC_015139	538	A	2463	2463	1.00E+00	0	0.00E+00	0	0.00E+00	0	0.00E+00
NC_015139	539	C	2476	0	0.00E+00	0	0.00E+00	2476	1.00E+00	0	0.00E+00
NC_015139	540	C	2472	0	0.00E+00	1	4.05E-04	2471	1.00E+00	0	0.00E+00
NC_015139	541	A	2488	2488	1.00E+00	0	0.00E+00	0	0.00E+00	0	0.00E+00
NC_015139	542	A	2505	2502	9.99E-01	1	3.99E-04	1	3.99E-04	1	3.99E-04
NC_015139	543	A	2511	2511	1.00E+00	0	0.00E+00	0	0.00E+00	0	0.00E+00
NC_015139	544	T	2503	0	0.00E+00	2502	1.00E+00	0	0.00E+00	1	4.00E-04
NC_015139	545	A	2517	2517	1.00E+00	0	0.00E+00	0	0.00E+00	0	0.00E+00
NC_015139	546	C	2528	0	0.00E+00	0	0.00E+00	2528	1.00E+00	0	0.00E+00
NC_015139	547	C	2540	1	3.94E-04	0	0.00E+00	2538	9.99E-01	1	3.94E-04
NC_015139	548	T	2516	0	0.00E+00	2515	1.00E+00	0	0.00E+00	1	3.97E-04
NC_015139	549	A	2523	2521	9.99E-01	0	0.00E+00	0	0.00E+00	2	7.93E-04
NC_015139	550	C	2546	0	0.00E+00	0	0.00E+00	2546	1.00E+00	0	0.00E+00
NC_015139	551	T	2531	0	0.00E+00	2531	1.00E+00	0	0.00E+00	0	0.00E+00
NC_015139	552	A	2511	2511	1.00E+00	0	0.00E+00	0	0.00E+00	0	0.00E+00
NC_015139	553	C	2561	1	3.90E-04	0	0.00E+00	2560	1.00E+00	0	0.00E+00
NC_015139	554	C	2555	0	0.00E+00	0	0.00E+00	2555	1.00E+00	0	0.00E+00
NC_015139	555	G	2563	0	0.00E+00	0	0.00E+00	1	3.90E-04	2562	1.00E+00
NC_015139	556	G	2563	1	3.90E-04	0	0.00E+00	0	0.00E+00	2562	1.00E+00
NC_015139	557	C	2580	1	3.88E-04	0	0.00E+00	2579	1.00E+00	0	0.00E+00
NC_015139	558	C	2572	0	0.00E+00	0	0.00E+00	2572	1.00E+00	0	0.00E+00
NC_015139	559	A	2585	2584	1.00E+00	1	3.87E-04	0	0.00E+00	0	0.00E+00
NC_015139	560	A	2557	2557	1.00E+00	0	0.00E+00	0	0.00E+00	0	0.00E+00
NC_015139	561	G	2586	0	0.00E+00	0	0.00E+00	0	0.00E+00	2586	1.00E+00
NC_015139	562	C	2589	1	3.86E-04	2	7.72E-04	2586	9.99E-01	0	0.00E+00
NC_015139	563	C	2579	0	0.00E+00	0	0.00E+00	2579	1.00E+00	0	0.00E+00
NC_015139	564	G	2571	0	0.00E+00	0	0.00E+00	0	0.00E+00	2571	1.00E+00
NC_015139	565	C	2576	0	0.00E+00	0	0.00E+00	2576	1.00E+00	0	0.00E+00
NC_015139	566	T	2579	0	0.00E+00	2579	1.00E+00	0	0.00E+00	0	0.00E+00
NC_015139	567	A	2597	2597	1.00E+00	0	0.00E+00	0	0.00E+00	0	0.00E+00
NC_015139	568	A	2598	2598	1.00E+00	0	0.00E+00	0	0.00E+00	0	0.00E+00
NC_015139	569	G	2610	0	0.00E+00	0	0.00E+00	1	3.83E-04	2609	1.00E+00
NC_015139	570	A	2616	2616	1.00E+00	0	0.00E+00	0	0.00E+00	0	0.00E+00
NC_015139	571	A	2612	2611	1.00E+00	0	0.00E+00	1	3.83E-04	0	0.00E+00
NC_015139	572	G	2625	0	0.00E+00	0	0.00E+00	1	3.81E-04	2624	1.00E+00
NC_015139	573	A	2637	2636	1.00E+00	0	0.00E+00	1	3.79E-04	0	0.00E+00
NC_015139	574	A	2632	2632	1.00E+00	0	0.00E+00	0	0.00E+00	0	0.00E+00
NC_015139	575	A	2622	2622	1.00E+00	0	0.00E+00	0	0.00E+00	0	0.00E+00
NC_015139	576	T	2616	0	0.00E+00	2616	1.00E+00	0	0.00E+00	0	0.00E+00
NC_015139	577	G	2606	1	3.84E-04	0	0.00E+00	0	0.00E+00	2605	1.00E+00
NC_015139	578	T	2605	0	0.00E+00	2605	1.00E+00	0	0.00E+00	0	0.00E+00
NC_015139	579	A	2611	2611	1.00E+00	0	0.00E+00	0	0.00E+00	0	0.00E+00
NC_015139	580	A	2622	2621	1.00E+00	0	0.00E+00	1	3.81E-04	0	0.00E+00
NC_015139	581	A	2617	2617	1.00E+00	0	0.00E+00	0	0.00E+00	0	0.00E+00
NC_015139	582	G	2613	0	0.00E+00	0	0.00E+00	0	0.00E+00	2613	1.00E+00
NC_015139	583	A	2625	2623	9.99E-01	0	0.00E+00	2	7.62E-04	0	0.00E+00
NC_015139	584	A	2613	2610	9.99E-01	0	0.00E+00	3	1.15E-03	0	0.00E+00
NC_015139	585	C	2635	0	0.00E+00	0	0.00E+00	2635	1.00E+00	0	0.00E+00
NC_015139	586	G	2635	0	0.00E+00	1	3.80E-04	0	0.00E+00	2634	1.00E+00
NC_015139	587	A	2635	2635	1.00E+00	0	0.00E+00	0	0.00E+00	0	0.00E+00
NC_015139	588	G	2652	0	0.00E+00	1	3.77E-04	0	0.00E+00	2651	1.00E+00
NC_015139	589	A	2651	2651	1.00E+00	0	0.00E+00	0	0.00E+00	0	0.00E+00
NC_015139	590	A	2656	2655	1.00E+00	0	0.00E+00	0	0.00E+00	1	3.77E-04
NC_015139	591	T	2664	0	0.00E+00	2662	9.99E-01	1	3.75E-04	1	3.75E-04
NC_015139	592	T	2652	2	7.54E-04	2649	9.99E-01	0	0.00E+00	1	3.77E-04
NC_015139	593	G	2643	0	0.00E+00	0	0.00E+00	1	3.78E-04	2642	1.00E+00
NC_015139	594	T	2637	0	0.00E+00	2636	1.00E+00	0	0.00E+00	1	3.79E-04
NC_015139	595	T	2639	0	0.00E+00	2638	1.00E+00	0	0.00E+00	1	3.79E-04
NC_015139	596	G	2635	0	0.00E+00	0	0.00E+00	0	0.00E+00	2635	1.00E+00
NC_015139	597	A	2633	2632	1.00E+00	0	0.00E+00	1	3.80E-04	0	0.00E+00
NC_015139	598	A	2651	2648	9.99E-01	0	0.00E+00	2	7.54E-04	1	3.77E-04
NC_015139	599	A	2637	2634	9.99E-01	0	0.00E+00	2	7.58E-04	1	3.79E-04
NC_015139	600	C	2650	0	0.00E+00	0	0.00E+00	2650	1.00E+00	0	0.00E+00
NC_015139	601	T	2637	0	0.00E+00	2636	1.00E+00	1	3.79E-04	0	0.00E+00
NC_015139	602	A	2649	2648	1.00E+00	0	0.00E+00	1	3.78E-04	0	0.00E+00
NC_015139	603	G	2653	1	3.77E-04	1	3.77E-04	0	0.00E+00	2651	9.99E-01
NC_015139	604	C	2652	0	0.00E+00	0	0.00E+00	2652	1.00E+00	0	0.00E+00
NC_015139	605	A	2674	2674	1.00E+00	0	0.00E+00	0	0.00E+00	0	0.00E+00
NC_015139	606	T	2677	0	0.00E+00	2676	1.00E+00	0	0.00E+00	1	3.74E-04
NC_015139	607	A	2676	2674	9.99E-01	0	0.00E+00	1	3.74E-04	1	3.74E-04
NC_015139	608	T	2672	0	0.00E+00	2669	9.99E-01	2	7.49E-04	1	3.74E-04
NC_015139	609	T	2671	0	0.00E+00	2671	1.00E+00	0	0.00E+00	0	0.00E+00
NC_015139	610	G	2676	0	0.00E+00	1	3.74E-04	0	0.00E+00	2675	1.00E+00
NC_015139	611	G	2679	0	0.00E+00	1	3.73E-04	0	0.00E+00	2678	1.00E+00
NC_015139	612	A	2683	2683	1.00E+00	0	0.00E+00	0	0.00E+00	0	0.00E+00
NC_015139	613	A	2671	2671	1.00E+00	0	0.00E+00	0	0.00E+00	0	0.00E+00
NC_015139	614	G	2680	0	0.00E+00	0	0.00E+00	0	0.00E+00	2680	1.00E+00
NC_015139	615	A	2675	2674	1.00E+00	0	0.00E+00	1	3.74E-04	0	0.00E+00
NC_015139	616	T	2681	0	0.00E+00	2681	1.00E+00	0	0.00E+00	0	0.00E+00
NC_015139	617	C	2675	1	3.74E-04	0	0.00E+00	2674	1.00E+00	0	0.00E+00
NC_015139	618	A	2680	2680	1.00E+00	0	0.00E+00	0	0.00E+00	0	0.00E+00
NC_015139	619	A	2678	2677	1.00E+00	0	0.00E+00	0	0.00E+00	1	3.73E-04
NC_015139	620	T	2685	0	0.00E+00	2685	1.00E+00	0	0.00E+00	0	0.00E+00
NC_015139	621	C	2679	0	0.00E+00	0	0.00E+00	2679	1.00E+00	0	0.00E+00
NC_015139	622	G	2692	0	0.00E+00	0	0.00E+00	0	0.00E+00	2692	1.00E+00
NC_015139	623	G	2701	1	3.70E-04	0	0.00E+00	0	0.00E+00	2700	1.00E+00
NC_015139	624	C	2712	1	3.69E-04	0	0.00E+00	2711	1.00E+00	0	0.00E+00
NC_015139	625	C	2711	0	0.00E+00	0	0.00E+00	2711	1.00E+00	0	0.00E+00
NC_015139	626	A	2725	2725	1.00E+00	0	0.00E+00	0	0.00E+00	0	0.00E+00
NC_015139	627	A	2734	2733	1.00E+00	0	0.00E+00	0	0.00E+00	1	3.66E-04
NC_015139	628	A	2729	2728	1.00E+00	0	0.00E+00	0	0.00E+00	1	3.66E-04
NC_015139	629	A	2749	2749	1.00E+00	0	0.00E+00	0	0.00E+00	0	0.00E+00
NC_015139	630	T	2735	1	3.66E-04	2734	1.00E+00	0	0.00E+00	0	0.00E+00
NC_015139	631	A	2742	2742	1.00E+00	0	0.00E+00	0	0.00E+00	0	0.00E+00
NC_015139	632	A	2742	2741	1.00E+00	0	0.00E+00	1	3.65E-04	0	0.00E+00
NC_015139	633	C	2746	1	3.64E-04	0	0.00E+00	2745	1.00E+00	0	0.00E+00
NC_015139	634	C	2750	0	0.00E+00	0	0.00E+00	2750	1.00E+00	0	0.00E+00
NC_015139	635	G	2747	0	0.00E+00	0	0.00E+00	0	0.00E+00	2747	1.00E+00
NC_015139	636	T	2758	0	0.00E+00	2757	1.00E+00	0	0.00E+00	1	3.63E-04
NC_015139	637	G	2749	0	0.00E+00	0	0.00E+00	0	0.00E+00	2749	1.00E+00
NC_015139	638	A	2758	2758	1.00E+00	0	0.00E+00	0	0.00E+00	0	0.00E+00
NC_015139	639	G	2763	0	0.00E+00	0	0.00E+00	2	7.24E-04	2761	9.99E-01
NC_015139	640	C	2766	0	0.00E+00	0	0.00E+00	2766	1.00E+00	0	0.00E+00
NC_015139	641	A	2769	2769	1.00E+00	0	0.00E+00	0	0.00E+00	0	0.00E+00
NC_015139	642	G	2780	0	0.00E+00	0	0.00E+00	0	0.00E+00	2780	1.00E+00
NC_015139	643	C	2788	1	3.59E-04	2	7.17E-04	2785	9.99E-01	0	0.00E+00
NC_015139	644	T	2780	0	0.00E+00	2780	1.00E+00	0	0.00E+00	0	0.00E+00
NC_015139	645	A	2787	2787	1.00E+00	0	0.00E+00	0	0.00E+00	0	0.00E+00
NC_015139	646	C	2788	2	7.17E-04	0	0.00E+00	2786	9.99E-01	0	0.00E+00
NC_015139	647	A	2787	2787	1.00E+00	0	0.00E+00	0	0.00E+00	0	0.00E+00
NC_015139	648	A	2799	2798	1.00E+00	1	3.57E-04	0	0.00E+00	0	0.00E+00
NC_015139	649	T	2802	1	3.57E-04	2800	9.99E-01	0	0.00E+00	1	3.57E-04
NC_015139	650	G	2817	1	3.55E-04	0	0.00E+00	0	0.00E+00	2816	1.00E+00
NC_015139	651	T	2807	0	0.00E+00	2807	1.00E+00	0	0.00E+00	0	0.00E+00
NC_015139	652	T	2812	0	0.00E+00	2811	1.00E+00	0	0.00E+00	1	3.56E-04
NC_015139	653	G	2804	0	0.00E+00	0	0.00E+00	1	3.57E-04	2803	1.00E+00
NC_015139	654	T	2809	0	0.00E+00	2809	1.00E+00	0	0.00E+00	0	0.00E+00
NC_015139	655	A	2798	2797	1.00E+00	0	0.00E+00	0	0.00E+00	1	3.57E-04
NC_015139	656	A	2776	2776	1.00E+00	0	0.00E+00	0	0.00E+00	0	0.00E+00
NC_015139	657	G	2777	0	0.00E+00	0	0.00E+00	0	0.00E+00	2777	1.00E+00
NC_015139	658	T	2746	1	3.64E-04	2745	1.00E+00	0	0.00E+00	0	0.00E+00
NC_015139	659	T	2755	0	0.00E+00	2753	9.99E-01	2	7.26E-04	0	0.00E+00
NC_015139	660	T	2770	0	0.00E+00	2770	1.00E+00	0	0.00E+00	0	0.00E+00
NC_015139	661	C	2759	0	0.00E+00	0	0.00E+00	2759	1.00E+00	0	0.00E+00
NC_015139	662	T	2765	0	0.00E+00	2762	9.99E-01	1	3.62E-04	2	7.23E-04
NC_015139	663	T	2744	0	0.00E+00	2744	1.00E+00	0	0.00E+00	0	0.00E+00
NC_015139	664	C	2746	0	0.00E+00	0	0.00E+00	2746	1.00E+00	0	0.00E+00
NC_015139	665	T	2731	0	0.00E+00	2731	1.00E+00	0	0.00E+00	0	0.00E+00
NC_015139	666	T	2714	0	0.00E+00	2713	1.00E+00	0	0.00E+00	1	3.68E-04
NC_015139	667	C	2723	0	0.00E+00	0	0.00E+00	2723	1.00E+00	0	0.00E+00
NC_015139	668	T	2709	0	0.00E+00	2708	1.00E+00	0	0.00E+00	1	3.69E-04
NC_015139	669	T	2708	0	0.00E+00	2708	1.00E+00	0	0.00E+00	0	0.00E+00
NC_015139	670	G	2703	1	3.70E-04	1	3.70E-04	0	0.00E+00	2701	9.99E-01
NC_015139	671	A	2697	2696	1.00E+00	0	0.00E+00	1	3.71E-04	0	0.00E+00
NC_015139	672	C	2681	1	3.73E-04	2	7.46E-04	2678	9.99E-01	0	0.00E+00
NC_015139	673	C	2686	1	3.72E-04	0	0.00E+00	2685	1.00E+00	0	0.00E+00
NC_015139	674	G	2681	0	0.00E+00	0	0.00E+00	0	0.00E+00	2681	1.00E+00
NC_015139	675	A	2669	2668	1.00E+00	0	0.00E+00	1	3.75E-04	0	0.00E+00
NC_015139	676	A	2676	2673	9.99E-01	0	0.00E+00	3	1.12E-03	0	0.00E+00
NC_015139	677	T	2703	0	0.00E+00	2703	1.00E+00	0	0.00E+00	0	0.00E+00
NC_015139	678	C	2697	0	0.00E+00	0	0.00E+00	2697	1.00E+00	0	0.00E+00
NC_015139	679	T	2683	0	0.00E+00	2683	1.00E+00	0	0.00E+00	0	0.00E+00
NC_015139	680	G	2677	2	7.47E-04	0	0.00E+00	0	0.00E+00	2675	9.99E-01
NC_015139	681	T	2689	0	0.00E+00	2689	1.00E+00	0	0.00E+00	0	0.00E+00
NC_015139	682	A	2707	2706	1.00E+00	1	3.69E-04	0	0.00E+00	0	0.00E+00
NC_015139	683	A	2691	2691	1.00E+00	0	0.00E+00	0	0.00E+00	0	0.00E+00
NC_015139	684	C	2690	0	0.00E+00	0	0.00E+00	2690	1.00E+00	0	0.00E+00
NC_015139	685	C	2684	0	0.00E+00	2	7.45E-04	2681	9.99E-01	1	3.73E-04
NC_015139	686	T	2665	0	0.00E+00	2665	1.00E+00	0	0.00E+00	0	0.00E+00
NC_015139	687	T	2668	0	0.00E+00	2665	9.99E-01	1	3.75E-04	2	7.50E-04
NC_015139	688	C	2679	0	0.00E+00	0	0.00E+00	2679	1.00E+00	0	0.00E+00
NC_015139	689	A	2685	2682	9.99E-01	0	0.00E+00	1	3.72E-04	2	7.45E-04
NC_015139	690	T	2685	0	0.00E+00	2684	1.00E+00	0	0.00E+00	1	3.72E-04
NC_015139	691	T	2668	0	0.00E+00	2668	1.00E+00	0	0.00E+00	0	0.00E+00
NC_015139	692	A	2664	2663	1.00E+00	0	0.00E+00	1	3.75E-04	0	0.00E+00
NC_015139	693	G	2684	0	0.00E+00	0	0.00E+00	1	3.73E-04	2683	1.00E+00
NC_015139	694	C	2679	0	0.00E+00	0	0.00E+00	2679	1.00E+00	0	0.00E+00
NC_015139	695	A	2699	2697	9.99E-01	0	0.00E+00	1	3.71E-04	1	3.71E-04
NC_015139	696	G	2703	0	0.00E+00	0	0.00E+00	1	3.70E-04	2702	1.00E+00
NC_015139	697	A	2691	2688	9.99E-01	1	3.72E-04	2	7.43E-04	0	0.00E+00
NC_015139	698	T	2685	0	0.00E+00	2684	1.00E+00	1	3.72E-04	0	0.00E+00
NC_015139	699	T	2666	0	0.00E+00	2665	1.00E+00	0	0.00E+00	1	3.75E-04
NC_015139	700	C	2680	0	0.00E+00	0	0.00E+00	2680	1.00E+00	0	0.00E+00
NC_015139	701	A	2671	2669	9.99E-01	0	0.00E+00	1	3.74E-04	1	3.74E-04
NC_015139	702	T	2668	0	0.00E+00	2667	1.00E+00	0	0.00E+00	1	3.75E-04
NC_015139	703	T	2666	0	0.00E+00	2666	1.00E+00	0	0.00E+00	0	0.00E+00
NC_015139	704	T	2667	0	0.00E+00	2667	1.00E+00	0	0.00E+00	0	0.00E+00
NC_015139	705	T	2637	0	0.00E+00	2636	1.00E+00	0	0.00E+00	1	3.79E-04
NC_015139	706	C	2654	0	0.00E+00	2	7.54E-04	2652	9.99E-01	0	0.00E+00
NC_015139	707	T	2650	1	3.77E-04	2649	1.00E+00	0	0.00E+00	0	0.00E+00
NC_015139	708	G	2637	0	0.00E+00	0	0.00E+00	0	0.00E+00	2637	1.00E+00
NC_015139	709	T	2630	0	0.00E+00	2629	1.00E+00	0	0.00E+00	1	3.80E-04
NC_015139	710	G	2634	4	1.52E-03	1	3.80E-04	0	0.00E+00	2629	9.98E-01
NC_015139	711	G	2627	0	0.00E+00	0	0.00E+00	0	0.00E+00	2627	1.00E+00
NC_015139	712	T	2644	1	3.78E-04	2643	1.00E+00	0	0.00E+00	0	0.00E+00
NC_015139	713	T	2659	1	3.76E-04	2657	9.99E-01	0	0.00E+00	1	3.76E-04
NC_015139	714	T	2656	0	0.00E+00	2656	1.00E+00	0	0.00E+00	0	0.00E+00
NC_015139	715	C	2662	0	0.00E+00	3	1.13E-03	2659	9.99E-01	0	0.00E+00
NC_015139	716	C	2652	0	0.00E+00	0	0.00E+00	2652	1.00E+00	0	0.00E+00
NC_015139	717	C	2642	0	0.00E+00	0	0.00E+00	2641	1.00E+00	1	3.79E-04
NC_015139	718	T	2636	0	0.00E+00	2636	1.00E+00	0	0.00E+00	0	0.00E+00
NC_015139	719	G	2630	3	1.14E-03	1	3.80E-04	1	3.80E-04	2625	9.98E-01
NC_015139	720	A	2611	2611	1.00E+00	0	0.00E+00	0	0.00E+00	0	0.00E+00
NC_015139	721	T	2614	0	0.00E+00	2613	1.00E+00	0	0.00E+00	1	3.83E-04
NC_015139	722	C	2631	0	0.00E+00	3	1.14E-03	2628	9.99E-01	0	0.00E+00
NC_015139	723	A	2629	2629	1.00E+00	0	0.00E+00	0	0.00E+00	0	0.00E+00
NC_015139	724	A	2634	2632	9.99E-01	1	3.80E-04	1	3.80E-04	0	0.00E+00
NC_015139	725	A	2620	2620	1.00E+00	0	0.00E+00	0	0.00E+00	0	0.00E+00
NC_015139	726	C	2650	0	0.00E+00	0	0.00E+00	2650	1.00E+00	0	0.00E+00
NC_015139	727	T	2633	0	0.00E+00	2631	9.99E-01	0	0.00E+00	2	7.60E-04
NC_015139	728	A	2649	2649	1.00E+00	0	0.00E+00	0	0.00E+00	0	0.00E+00
NC_015139	729	G	2637	0	0.00E+00	0	0.00E+00	0	0.00E+00	2637	1.00E+00
NC_015139	730	A	2633	2632	1.00E+00	0	0.00E+00	0	0.00E+00	1	3.80E-04
NC_015139	731	A	2642	2642	1.00E+00	0	0.00E+00	0	0.00E+00	0	0.00E+00
NC_015139	732	G	2645	0	0.00E+00	0	0.00E+00	0	0.00E+00	2645	1.00E+00
NC_015139	733	T	2624	0	0.00E+00	2623	1.00E+00	0	0.00E+00	1	3.81E-04
NC_015139	734	T	2633	0	0.00E+00	2633	1.00E+00	0	0.00E+00	0	0.00E+00
NC_015139	735	A	2636	2635	1.00E+00	0	0.00E+00	0	0.00E+00	1	3.79E-04
NC_015139	736	C	2635	1	3.80E-04	0	0.00E+00	2634	1.00E+00	0	0.00E+00
NC_015139	737	C	2616	0	0.00E+00	0	0.00E+00	2616	1.00E+00	0	0.00E+00
NC_015139	738	A	2613	2613	1.00E+00	0	0.00E+00	0	0.00E+00	0	0.00E+00
NC_015139	739	A	2609	2609	1.00E+00	0	0.00E+00	0	0.00E+00	0	0.00E+00
NC_015139	740	A	2609	2608	1.00E+00	0	0.00E+00	0	0.00E+00	1	3.83E-04
NC_015139	741	G	2628	3	1.14E-03	1	3.81E-04	0	0.00E+00	2624	9.98E-01
NC_015139	742	A	2640	2640	1.00E+00	0	0.00E+00	0	0.00E+00	0	0.00E+00
NC_015139	743	A	2640	2639	1.00E+00	0	0.00E+00	1	3.79E-04	0	0.00E+00
NC_015139	744	C	2673	0	0.00E+00	0	0.00E+00	2673	1.00E+00	0	0.00E+00
NC_015139	745	C	2659	1	3.76E-04	2	7.52E-04	2656	9.99E-01	0	0.00E+00
NC_015139	746	A	2656	2656	1.00E+00	0	0.00E+00	0	0.00E+00	0	0.00E+00
NC_015139	747	T	2653	0	0.00E+00	2652	1.00E+00	1	3.77E-04	0	0.00E+00
NC_015139	748	G	2661	3	1.13E-03	0	0.00E+00	0	0.00E+00	2658	9.99E-01
NC_015139	749	C	2673	0	0.00E+00	2	7.48E-04	2671	9.99E-01	0	0.00E+00
NC_015139	750	A	2678	2678	1.00E+00	0	0.00E+00	0	0.00E+00	0	0.00E+00
NC_015139	751	T	2679	0	0.00E+00	2678	1.00E+00	1	3.73E-04	0	0.00E+00
NC_015139	752	A	2661	2660	1.00E+00	0	0.00E+00	1	3.76E-04	0	0.00E+00
NC_015139	753	G	2670	3	1.12E-03	0	0.00E+00	0	0.00E+00	2667	9.99E-01
NC_015139	754	C	2669	0	0.00E+00	0	0.00E+00	2669	1.00E+00	0	0.00E+00
NC_015139	755	A	2642	2639	9.99E-01	0	0.00E+00	1	3.79E-04	2	7.57E-04
NC_015139	756	C	2651	0	0.00E+00	1	3.77E-04	2649	9.99E-01	1	3.77E-04
NC_015139	757	T	2632	0	0.00E+00	2632	1.00E+00	0	0.00E+00	0	0.00E+00
NC_015139	758	A	2647	2647	1.00E+00	0	0.00E+00	0	0.00E+00	0	0.00E+00
NC_015139	759	A	2636	2635	1.00E+00	0	0.00E+00	1	3.79E-04	0	0.00E+00
NC_015139	760	A	2651	2650	1.00E+00	0	0.00E+00	1	3.77E-04	0	0.00E+00
NC_015139	761	T	2643	0	0.00E+00	2642	1.00E+00	0	0.00E+00	1	3.78E-04
NC_015139	762	A	2647	2647	1.00E+00	0	0.00E+00	0	0.00E+00	0	0.00E+00
NC_015139	763	G	2652	3	1.13E-03	0	0.00E+00	1	3.77E-04	2648	9.98E-01
NC_015139	764	G	2645	1	3.78E-04	0	0.00E+00	0	0.00E+00	2644	1.00E+00
NC_015139	765	G	2656	0	0.00E+00	1	3.77E-04	0	0.00E+00	2655	1.00E+00
NC_015139	766	A	2650	2650	1.00E+00	0	0.00E+00	0	0.00E+00	0	0.00E+00
NC_015139	767	G	2647	3	1.13E-03	0	0.00E+00	0	0.00E+00	2644	9.99E-01
NC_015139	768	C	2639	1	3.79E-04	0	0.00E+00	2638	1.00E+00	0	0.00E+00
NC_015139	769	C	2638	0	0.00E+00	2	7.58E-04	2636	9.99E-01	0	0.00E+00
NC_015139	770	G	2644	3	1.13E-03	0	0.00E+00	0	0.00E+00	2641	9.99E-01
NC_015139	771	C	2648	0	0.00E+00	0	0.00E+00	2648	1.00E+00	0	0.00E+00
NC_015139	772	C	2610	0	0.00E+00	3	1.15E-03	2607	9.99E-01	0	0.00E+00
NC_015139	773	G	2630	0	0.00E+00	1	3.80E-04	0	0.00E+00	2629	1.00E+00
NC_015139	774	A	2625	2624	1.00E+00	0	0.00E+00	0	0.00E+00	1	3.81E-04
NC_015139	775	A	2637	2637	1.00E+00	0	0.00E+00	0	0.00E+00	0	0.00E+00
NC_015139	776	T	2621	0	0.00E+00	2621	1.00E+00	0	0.00E+00	0	0.00E+00
NC_015139	777	A	2604	2604	1.00E+00	0	0.00E+00	0	0.00E+00	0	0.00E+00
NC_015139	778	C	2617	0	0.00E+00	1	3.82E-04	2616	1.00E+00	0	0.00E+00
NC_015139	779	A	2595	2594	1.00E+00	0	0.00E+00	1	3.85E-04	0	0.00E+00
NC_015139	780	C	2618	0	0.00E+00	0	0.00E+00	2618	1.00E+00	0	0.00E+00
NC_015139	781	C	2612	0	0.00E+00	0	0.00E+00	2612	1.00E+00	0	0.00E+00
NC_015139	782	A	2613	2613	1.00E+00	0	0.00E+00	0	0.00E+00	0	0.00E+00
NC_015139	783	G	2626	3	1.14E-03	0	0.00E+00	0	0.00E+00	2623	9.99E-01
NC_015139	784	C	2628	0	0.00E+00	0	0.00E+00	2628	1.00E+00	0	0.00E+00
NC_015139	785	T	2618	0	0.00E+00	2618	1.00E+00	0	0.00E+00	0	0.00E+00
NC_015139	786	A	2617	2616	1.00E+00	0	0.00E+00	1	3.82E-04	0	0.00E+00
NC_015139	787	C	2626	0	0.00E+00	0	0.00E+00	2626	1.00E+00	0	0.00E+00
NC_015139	788	A	2573	2573	1.00E+00	0	0.00E+00	0	0.00E+00	0	0.00E+00
NC_015139	789	C	2604	0	0.00E+00	0	0.00E+00	2604	1.00E+00	0	0.00E+00
NC_015139	790	C	2609	0	0.00E+00	0	0.00E+00	2609	1.00E+00	0	0.00E+00
NC_015139	791	T	2600	0	0.00E+00	2599	1.00E+00	0	0.00E+00	1	3.85E-04
NC_015139	792	A	2593	2593	1.00E+00	0	0.00E+00	0	0.00E+00	0	0.00E+00
NC_015139	793	A	2592	2591	1.00E+00	0	0.00E+00	0	0.00E+00	1	3.86E-04
NC_015139	794	C	2607	0	0.00E+00	2	7.67E-04	2605	9.99E-01	0	0.00E+00
NC_015139	795	A	2585	2585	1.00E+00	0	0.00E+00	0	0.00E+00	0	0.00E+00
NC_015139	796	T	2573	0	0.00E+00	2573	1.00E+00	0	0.00E+00	0	0.00E+00
NC_015139	797	G	2569	0	0.00E+00	0	0.00E+00	0	0.00E+00	2569	1.00E+00
NC_015139	798	T	2542	0	0.00E+00	2541	1.00E+00	1	3.93E-04	0	0.00E+00
NC_015139	799	G	2589	0	0.00E+00	0	0.00E+00	0	0.00E+00	2589	1.00E+00
NC_015139	800	A	2579	2577	9.99E-01	0	0.00E+00	0	0.00E+00	2	7.75E-04
NC_015139	801	A	2568	2568	1.00E+00	0	0.00E+00	0	0.00E+00	0	0.00E+00
NC_015139	802	A	2582	2582	1.00E+00	0	0.00E+00	0	0.00E+00	0	0.00E+00
NC_015139	803	T	2560	1	3.91E-04	2559	1.00E+00	0	0.00E+00	0	0.00E+00
NC_015139	804	G	2578	0	0.00E+00	0	0.00E+00	0	0.00E+00	2578	1.00E+00
NC_015139	805	G	2571	0	0.00E+00	0	0.00E+00	0	0.00E+00	2571	1.00E+00
NC_015139	806	G	2578	0	0.00E+00	0	0.00E+00	0	0.00E+00	2578	1.00E+00
NC_015139	807	T	2552	0	0.00E+00	2552	1.00E+00	0	0.00E+00	0	0.00E+00
NC_015139	808	G	2569	0	0.00E+00	0	0.00E+00	1	3.89E-04	2568	1.00E+00
NC_015139	809	C	2572	0	0.00E+00	0	0.00E+00	2572	1.00E+00	0	0.00E+00
NC_015139	810	A	2585	2585	1.00E+00	0	0.00E+00	0	0.00E+00	0	0.00E+00
NC_015139	811	T	2562	0	0.00E+00	2562	1.00E+00	0	0.00E+00	0	0.00E+00
NC_015139	812	A	2582	2580	9.99E-01	0	0.00E+00	0	0.00E+00	2	7.75E-04
NC_015139	813	A	2582	2582	1.00E+00	0	0.00E+00	0	0.00E+00	0	0.00E+00
NC_015139	814	G	2591	0	0.00E+00	0	0.00E+00	0	0.00E+00	2591	1.00E+00
NC_015139	815	A	2588	2588	1.00E+00	0	0.00E+00	0	0.00E+00	0	0.00E+00
NC_015139	816	A	2593	2593	1.00E+00	0	0.00E+00	0	0.00E+00	0	0.00E+00
NC_015139	817	T	2602	1	3.84E-04	2601	1.00E+00	0	0.00E+00	0	0.00E+00
NC_015139	818	G	2608	0	0.00E+00	0	0.00E+00	0	0.00E+00	2608	1.00E+00
NC_015139	819	T	2594	0	0.00E+00	2594	1.00E+00	0	0.00E+00	0	0.00E+00
NC_015139	820	T	2584	0	0.00E+00	2584	1.00E+00	0	0.00E+00	0	0.00E+00
NC_015139	821	G	2597	0	0.00E+00	0	0.00E+00	0	0.00E+00	2597	1.00E+00
NC_015139	822	T	2585	0	0.00E+00	2585	1.00E+00	0	0.00E+00	0	0.00E+00
NC_015139	823	G	2613	0	0.00E+00	2	7.65E-04	0	0.00E+00	2611	9.99E-01
NC_015139	824	C	2601	0	0.00E+00	0	0.00E+00	2601	1.00E+00	0	0.00E+00
NC_015139	825	T	2587	0	0.00E+00	2586	1.00E+00	0	0.00E+00	1	3.87E-04
NC_015139	826	C	2607	0	0.00E+00	0	0.00E+00	2607	1.00E+00	0	0.00E+00
NC_015139	827	A	2626	2626	1.00E+00	0	0.00E+00	0	0.00E+00	0	0.00E+00
NC_015139	828	G	2631	0	0.00E+00	0	0.00E+00	0	0.00E+00	2631	1.00E+00
NC_015139	829	C	2631	0	0.00E+00	0	0.00E+00	2631	1.00E+00	0	0.00E+00
NC_015139	830	C	2636	0	0.00E+00	0	0.00E+00	2636	1.00E+00	0	0.00E+00
NC_015139	831	T	2624	0	0.00E+00	2621	9.99E-01	1	3.81E-04	2	7.62E-04
NC_015139	832	G	2608	0	0.00E+00	1	3.83E-04	0	0.00E+00	2607	1.00E+00
NC_015139	833	G	2602	0	0.00E+00	0	0.00E+00	0	0.00E+00	2602	1.00E+00
NC_015139	834	A	2614	2614	1.00E+00	0	0.00E+00	0	0.00E+00	0	0.00E+00
NC_015139	835	A	2607	2607	1.00E+00	0	0.00E+00	0	0.00E+00	0	0.00E+00
NC_015139	836	T	2607	0	0.00E+00	2605	9.99E-01	0	0.00E+00	2	7.67E-04
NC_015139	837	A	2601	2600	1.00E+00	0	0.00E+00	0	0.00E+00	1	3.84E-04
NC_015139	838	C	2599	0	0.00E+00	0	0.00E+00	2599	1.00E+00	0	0.00E+00
NC_015139	839	A	2594	2593	1.00E+00	0	0.00E+00	1	3.86E-04	0	0.00E+00
NC_015139	840	A	2598	2597	1.00E+00	0	0.00E+00	1	3.85E-04	0	0.00E+00
NC_015139	841	T	2574	0	0.00E+00	2573	1.00E+00	1	3.89E-04	0	0.00E+00
NC_015139	842	C	2600	0	0.00E+00	0	0.00E+00	2599	1.00E+00	1	3.85E-04
NC_015139	843	A	2589	2587	9.99E-01	0	0.00E+00	2	7.72E-04	0	0.00E+00
NC_015139	844	T	2573	0	0.00E+00	2572	1.00E+00	0	0.00E+00	1	3.89E-04
NC_015139	845	A	2572	2572	1.00E+00	0	0.00E+00	0	0.00E+00	0	0.00E+00
NC_015139	846	A	2559	2558	1.00E+00	1	3.91E-04	0	0.00E+00	0	0.00E+00
NC_015139	847	A	2555	2555	1.00E+00	0	0.00E+00	0	0.00E+00	0	0.00E+00
NC_015139	848	G	2590	0	0.00E+00	0	0.00E+00	1	3.86E-04	2589	1.00E+00
NC_015139	849	T	2579	0	0.00E+00	2579	1.00E+00	0	0.00E+00	0	0.00E+00
NC_015139	850	T	2574	0	0.00E+00	2574	1.00E+00	0	0.00E+00	0	0.00E+00
NC_015139	851	G	2591	0	0.00E+00	0	0.00E+00	0	0.00E+00	2591	1.00E+00
NC_015139	852	A	2585	2585	1.00E+00	0	0.00E+00	0	0.00E+00	0	0.00E+00
NC_015139	853	A	2582	2580	9.99E-01	0	0.00E+00	0	0.00E+00	2	7.75E-04
NC_015139	854	A	2599	2598	1.00E+00	0	0.00E+00	1	3.85E-04	0	0.00E+00
NC_015139	855	G	2612	0	0.00E+00	0	0.00E+00	0	0.00E+00	2612	1.00E+00
NC_015139	856	T	2603	0	0.00E+00	2603	1.00E+00	0	0.00E+00	0	0.00E+00
NC_015139	857	A	2624	2623	1.00E+00	1	3.81E-04	0	0.00E+00	0	0.00E+00
NC_015139	858	C	2624	0	0.00E+00	0	0.00E+00	2624	1.00E+00	0	0.00E+00
NC_015139	859	C	2636	0	0.00E+00	0	0.00E+00	2636	1.00E+00	0	0.00E+00
NC_015139	860	A	2633	2633	1.00E+00	0	0.00E+00	0	0.00E+00	0	0.00E+00
NC_015139	861	G	2665	0	0.00E+00	0	0.00E+00	0	0.00E+00	2665	1.00E+00
NC_015139	862	A	2657	2657	1.00E+00	0	0.00E+00	0	0.00E+00	0	0.00E+00
NC_015139	863	G	2675	0	0.00E+00	0	0.00E+00	1	3.74E-04	2674	1.00E+00
NC_015139	864	A	2655	2655	1.00E+00	0	0.00E+00	0	0.00E+00	0	0.00E+00
NC_015139	865	T	2640	0	0.00E+00	2640	1.00E+00	0	0.00E+00	0	0.00E+00
NC_015139	866	T	2644	0	0.00E+00	2644	1.00E+00	0	0.00E+00	0	0.00E+00
NC_015139	867	C	2656	0	0.00E+00	0	0.00E+00	2656	1.00E+00	0	0.00E+00
NC_015139	868	C	2667	0	0.00E+00	0	0.00E+00	2667	1.00E+00	0	0.00E+00
NC_015139	869	T	2649	0	0.00E+00	2648	1.00E+00	1	3.78E-04	0	0.00E+00
NC_015139	870	A	2637	2637	1.00E+00	0	0.00E+00	0	0.00E+00	0	0.00E+00
NC_015139	871	G	2637	0	0.00E+00	1	3.79E-04	0	0.00E+00	2636	1.00E+00
NC_015139	872	A	2622	2621	1.00E+00	0	0.00E+00	1	3.81E-04	0	0.00E+00
NC_015139	873	G	2636	0	0.00E+00	0	0.00E+00	0	0.00E+00	2636	1.00E+00
NC_015139	874	G	2629	0	0.00E+00	0	0.00E+00	0	0.00E+00	2629	1.00E+00
NC_015139	875	C	2641	0	0.00E+00	0	0.00E+00	2641	1.00E+00	0	0.00E+00
NC_015139	876	A	2672	2672	1.00E+00	0	0.00E+00	0	0.00E+00	0	0.00E+00
NC_015139	877	T	2663	0	0.00E+00	2663	1.00E+00	0	0.00E+00	0	0.00E+00
NC_015139	878	A	2655	2652	9.99E-01	1	3.77E-04	1	3.77E-04	1	3.77E-04
NC_015139	879	C	2663	0	0.00E+00	0	0.00E+00	2663	1.00E+00	0	0.00E+00
NC_015139	880	C	2650	0	0.00E+00	0	0.00E+00	2650	1.00E+00	0	0.00E+00
NC_015139	881	A	2663	2661	9.99E-01	0	0.00E+00	1	3.76E-04	1	3.76E-04
NC_015139	882	T	2648	0	0.00E+00	2648	1.00E+00	0	0.00E+00	0	0.00E+00
NC_015139	883	C	2682	1	3.73E-04	0	0.00E+00	2681	1.00E+00	0	0.00E+00
NC_015139	884	A	2677	2675	9.99E-01	0	0.00E+00	2	7.47E-04	0	0.00E+00
NC_015139	885	G	2689	0	0.00E+00	0	0.00E+00	0	0.00E+00	2689	1.00E+00
NC_015139	886	A	2679	2676	9.99E-01	0	0.00E+00	3	1.12E-03	0	0.00E+00
NC_015139	887	A	2685	2681	9.99E-01	2	7.45E-04	2	7.45E-04	0	0.00E+00
NC_015139	888	A	2677	2676	1.00E+00	0	0.00E+00	1	3.74E-04	0	0.00E+00
NC_015139	889	A	2675	2674	1.00E+00	0	0.00E+00	0	0.00E+00	1	3.74E-04
NC_015139	890	A	2663	2662	1.00E+00	0	0.00E+00	1	3.76E-04	0	0.00E+00
NC_015139	891	C	2688	0	0.00E+00	0	0.00E+00	2688	1.00E+00	0	0.00E+00
NC_015139	892	T	2651	0	0.00E+00	2650	1.00E+00	1	3.77E-04	0	0.00E+00
NC_015139	893	T	2639	0	0.00E+00	2638	1.00E+00	0	0.00E+00	1	3.79E-04
NC_015139	894	C	2652	0	0.00E+00	0	0.00E+00	2652	1.00E+00	0	0.00E+00
NC_015139	895	C	2648	1	3.78E-04	0	0.00E+00	2647	1.00E+00	0	0.00E+00
NC_015139	896	T	2640	0	0.00E+00	2640	1.00E+00	0	0.00E+00	0	0.00E+00
NC_015139	897	T	2645	0	0.00E+00	2644	1.00E+00	1	3.78E-04	0	0.00E+00
NC_015139	898	G	2637	0	0.00E+00	0	0.00E+00	0	0.00E+00	2637	1.00E+00
NC_015139	899	A	2608	2606	9.99E-01	0	0.00E+00	2	7.67E-04	0	0.00E+00
NC_015139	900	C	2618	0	0.00E+00	0	0.00E+00	2618	1.00E+00	0	0.00E+00
NC_015139	901	C	2616	0	0.00E+00	0	0.00E+00	2616	1.00E+00	0	0.00E+00
NC_015139	902	A	2607	2607	1.00E+00	0	0.00E+00	0	0.00E+00	0	0.00E+00
NC_015139	903	A	2589	2588	1.00E+00	0	0.00E+00	1	3.86E-04	0	0.00E+00
NC_015139	904	T	2585	0	0.00E+00	2584	1.00E+00	0	0.00E+00	1	3.87E-04
NC_015139	905	T	2589	1	3.86E-04	2585	9.98E-01	1	3.86E-04	2	7.72E-04
NC_015139	906	G	2594	0	0.00E+00	1	3.86E-04	0	0.00E+00	2593	1.00E+00
NC_015139	907	G	2601	0	0.00E+00	0	0.00E+00	0	0.00E+00	2601	1.00E+00
NC_015139	908	G	2610	0	0.00E+00	2	7.66E-04	0	0.00E+00	2608	9.99E-01
NC_015139	909	T	2564	0	0.00E+00	2562	9.99E-01	2	7.80E-04	0	0.00E+00
NC_015139	910	A	2601	2600	1.00E+00	1	3.84E-04	0	0.00E+00	0	0.00E+00
NC_015139	911	G	2604	0	0.00E+00	0	0.00E+00	0	0.00E+00	2604	1.00E+00
NC_015139	912	A	2573	2573	1.00E+00	0	0.00E+00	0	0.00E+00	0	0.00E+00
NC_015139	913	T	2573	0	0.00E+00	2573	1.00E+00	0	0.00E+00	0	0.00E+00
NC_015139	914	C	2600	0	0.00E+00	0	0.00E+00	2600	1.00E+00	0	0.00E+00
NC_015139	915	A	2585	2585	1.00E+00	0	0.00E+00	0	0.00E+00	0	0.00E+00
NC_015139	916	A	2598	2596	9.99E-01	0	0.00E+00	2	7.70E-04	0	0.00E+00
NC_015139	917	G	2610	0	0.00E+00	0	0.00E+00	0	0.00E+00	2610	1.00E+00
NC_015139	918	A	2600	2599	1.00E+00	0	0.00E+00	0	0.00E+00	1	3.85E-04
NC_015139	919	A	2604	2604	1.00E+00	0	0.00E+00	0	0.00E+00	0	0.00E+00
NC_015139	920	A	2594	2593	1.00E+00	0	0.00E+00	0	0.00E+00	1	3.86E-04
NC_015139	921	A	2591	2590	1.00E+00	0	0.00E+00	1	3.86E-04	0	0.00E+00
NC_015139	922	C	2621	0	0.00E+00	1	3.82E-04	2620	1.00E+00	0	0.00E+00
NC_015139	923	A	2593	2592	1.00E+00	0	0.00E+00	1	3.86E-04	0	0.00E+00
NC_015139	924	G	2625	0	0.00E+00	0	0.00E+00	0	0.00E+00	2625	1.00E+00
NC_015139	925	C	2611	0	0.00E+00	0	0.00E+00	2611	1.00E+00	0	0.00E+00
NC_015139	926	A	2614	2612	9.99E-01	1	3.83E-04	1	3.83E-04	0	0.00E+00
NC_015139	927	G	2629	0	0.00E+00	0	0.00E+00	0	0.00E+00	2629	1.00E+00
NC_015139	928	T	2619	0	0.00E+00	2619	1.00E+00	0	0.00E+00	0	0.00E+00
NC_015139	929	A	2618	2617	1.00E+00	0	0.00E+00	0	0.00E+00	1	3.82E-04
NC_015139	930	G	2637	0	0.00E+00	1	3.79E-04	0	0.00E+00	2636	1.00E+00
NC_015139	931	C	2640	0	0.00E+00	0	0.00E+00	2640	1.00E+00	0	0.00E+00
NC_015139	932	A	2640	2640	1.00E+00	0	0.00E+00	0	0.00E+00	0	0.00E+00
NC_015139	933	G	2637	0	0.00E+00	0	0.00E+00	0	0.00E+00	2637	1.00E+00
NC_015139	934	C	2636	0	0.00E+00	0	0.00E+00	2636	1.00E+00	0	0.00E+00
NC_015139	935	T	2630	0	0.00E+00	2630	1.00E+00	0	0.00E+00	0	0.00E+00
NC_015139	936	G	2625	0	0.00E+00	0	0.00E+00	0	0.00E+00	2625	1.00E+00
NC_015139	937	C	2621	0	0.00E+00	1	3.82E-04	2620	1.00E+00	0	0.00E+00
NC_015139	938	A	2632	2630	9.99E-01	0	0.00E+00	2	7.60E-04	0	0.00E+00
NC_015139	939	A	2634	2634	1.00E+00	0	0.00E+00	0	0.00E+00	0	0.00E+00
NC_015139	940	C	2641	0	0.00E+00	0	0.00E+00	2641	1.00E+00	0	0.00E+00
NC_015139	941	A	2625	2624	1.00E+00	0	0.00E+00	1	3.81E-04	0	0.00E+00
NC_015139	942	G	2643	0	0.00E+00	0	0.00E+00	0	0.00E+00	2643	1.00E+00
NC_015139	943	G	2629	0	0.00E+00	0	0.00E+00	0	0.00E+00	2629	1.00E+00
NC_015139	944	A	2623	2621	9.99E-01	0	0.00E+00	0	0.00E+00	2	7.62E-04
NC_015139	945	G	2636	0	0.00E+00	1	3.79E-04	0	0.00E+00	2635	1.00E+00
NC_015139	946	C	2637	0	0.00E+00	0	0.00E+00	2637	1.00E+00	0	0.00E+00
NC_015139	947	T	2626	0	0.00E+00	2626	1.00E+00	0	0.00E+00	0	0.00E+00
NC_015139	948	G	2628	0	0.00E+00	1	3.81E-04	0	0.00E+00	2627	1.00E+00
NC_015139	949	A	2601	2600	1.00E+00	1	3.84E-04	0	0.00E+00	0	0.00E+00
NC_015139	950	A	2603	2602	1.00E+00	0	0.00E+00	0	0.00E+00	1	3.84E-04
NC_015139	951	T	2596	0	0.00E+00	2595	1.00E+00	0	0.00E+00	1	3.85E-04
NC_015139	952	A	2603	2603	1.00E+00	0	0.00E+00	0	0.00E+00	0	0.00E+00
NC_015139	953	T	2598	0	0.00E+00	2598	1.00E+00	0	0.00E+00	0	0.00E+00
NC_015139	954	G	2605	1	3.84E-04	0	0.00E+00	0	0.00E+00	2604	1.00E+00
NC_015139	955	C	2594	1	3.86E-04	0	0.00E+00	2593	1.00E+00	0	0.00E+00
NC_015139	956	A	2602	2602	1.00E+00	0	0.00E+00	0	0.00E+00	0	0.00E+00
NC_015139	957	A	2623	2622	1.00E+00	0	0.00E+00	0	0.00E+00	1	3.81E-04
NC_015139	958	C	2618	2	7.64E-04	0	0.00E+00	2616	9.99E-01	0	0.00E+00
NC_015139	959	A	2610	2609	1.00E+00	0	0.00E+00	1	3.83E-04	0	0.00E+00
NC_015139	960	G	2598	0	0.00E+00	0	0.00E+00	0	0.00E+00	2598	1.00E+00
NC_015139	961	C	2612	0	0.00E+00	0	0.00E+00	2612	1.00E+00	0	0.00E+00
NC_015139	962	A	2614	2614	1.00E+00	0	0.00E+00	0	0.00E+00	0	0.00E+00
NC_015139	963	A	2614	2612	9.99E-01	0	0.00E+00	1	3.83E-04	1	3.83E-04
NC_015139	964	T	2579	0	0.00E+00	2579	1.00E+00	0	0.00E+00	0	0.00E+00
NC_015139	965	C	2600	0	0.00E+00	0	0.00E+00	2599	1.00E+00	1	3.85E-04
NC_015139	966	C	2581	0	0.00E+00	0	0.00E+00	2581	1.00E+00	0	0.00E+00
NC_015139	967	A	2594	2593	1.00E+00	0	0.00E+00	1	3.86E-04	0	0.00E+00
NC_015139	968	A	2595	2594	1.00E+00	0	0.00E+00	1	3.85E-04	0	0.00E+00
NC_015139	969	G	2587	0	0.00E+00	1	3.87E-04	0	0.00E+00	2586	1.00E+00
NC_015139	970	G	2601	0	0.00E+00	0	0.00E+00	0	0.00E+00	2601	1.00E+00
NC_015139	971	A	2576	2575	1.00E+00	1	3.88E-04	0	0.00E+00	0	0.00E+00
NC_015139	972	C	2595	0	0.00E+00	0	0.00E+00	2595	1.00E+00	0	0.00E+00
NC_015139	973	G	2581	0	0.00E+00	0	0.00E+00	0	0.00E+00	2581	1.00E+00
NC_015139	974	C	2589	0	0.00E+00	1	3.86E-04	2588	1.00E+00	0	0.00E+00
NC_015139	975	A	2597	2596	1.00E+00	0	0.00E+00	1	3.85E-04	0	0.00E+00
NC_015139	976	T	2586	0	0.00E+00	2586	1.00E+00	0	0.00E+00	0	0.00E+00
NC_015139	977	A	2558	2558	1.00E+00	0	0.00E+00	0	0.00E+00	0	0.00E+00
NC_015139	978	C	2572	0	0.00E+00	0	0.00E+00	2572	1.00E+00	0	0.00E+00
NC_015139	979	C	2575	0	0.00E+00	0	0.00E+00	2575	1.00E+00	0	0.00E+00
NC_015139	980	C	2574	0	0.00E+00	0	0.00E+00	2574	1.00E+00	0	0.00E+00
NC_015139	981	A	2579	2577	9.99E-01	0	0.00E+00	1	3.88E-04	1	3.88E-04
NC_015139	982	G	2594	0	0.00E+00	1	3.86E-04	0	0.00E+00	2593	1.00E+00
NC_015139	983	A	2593	2593	1.00E+00	0	0.00E+00	0	0.00E+00	0	0.00E+00
NC_015139	984	C	2589	0	0.00E+00	1	3.86E-04	2588	1.00E+00	0	0.00E+00
NC_015139	985	G	2615	1	3.82E-04	0	0.00E+00	0	0.00E+00	2614	1.00E+00
NC_015139	986	G	2630	0	0.00E+00	2	7.60E-04	0	0.00E+00	2628	9.99E-01
NC_015139	987	A	2619	2617	9.99E-01	0	0.00E+00	1	3.82E-04	1	3.82E-04
NC_015139	988	A	2617	2613	9.98E-01	0	0.00E+00	2	7.64E-04	2	7.64E-04
NC_015139	989	A	2615	2614	1.00E+00	0	0.00E+00	0	0.00E+00	1	3.82E-04
NC_015139	990	C	2613	0	0.00E+00	0	0.00E+00	2613	1.00E+00	0	0.00E+00
NC_015139	991	T	2600	0	0.00E+00	2600	1.00E+00	0	0.00E+00	0	0.00E+00
NC_015139	992	A	2619	2619	1.00E+00	0	0.00E+00	0	0.00E+00	0	0.00E+00
NC_015139	993	A	2616	2616	1.00E+00	0	0.00E+00	0	0.00E+00	0	0.00E+00
NC_015139	994	G	2624	0	0.00E+00	0	0.00E+00	0	0.00E+00	2624	1.00E+00
NC_015139	995	T	2609	0	0.00E+00	2607	9.99E-01	0	0.00E+00	2	7.67E-04
NC_015139	996	T	2597	0	0.00E+00	2596	1.00E+00	0	0.00E+00	1	3.85E-04
NC_015139	997	C	2643	0	0.00E+00	0	0.00E+00	2642	1.00E+00	1	3.78E-04
NC_015139	998	C	2639	1	3.79E-04	0	0.00E+00	2637	9.99E-01	1	3.79E-04
NC_015139	999	C	2629	0	0.00E+00	0	0.00E+00	2629	1.00E+00	0	0.00E+00
NC_015139	1000	A	2591	2591	1.00E+00	0	0.00E+00	0	0.00E+00	0	0.00E+00
NC_015139	1001	C	2617	0	0.00E+00	0	0.00E+00	2617	1.00E+00	0	0.00E+00
NC_015139	1002	T	2583	0	0.00E+00	2583	1.00E+00	0	0.00E+00	0	0.00E+00
NC_015139	1003	C	2595	0	0.00E+00	0	0.00E+00	2595	1.00E+00	0	0.00E+00
NC_015139	1004	A	2595	2594	1.00E+00	0	0.00E+00	1	3.85E-04	0	0.00E+00
NC_015139	1005	C	2605	0	0.00E+00	0	0.00E+00	2605	1.00E+00	0	0.00E+00
NC_015139	1006	G	2612	0	0.00E+00	0	0.00E+00	0	0.00E+00	2612	1.00E+00
NC_015139	1007	A	2588	2587	1.00E+00	0	0.00E+00	1	3.86E-04	0	0.00E+00
NC_015139	1008	C	2608	2	7.67E-04	0	0.00E+00	2606	9.99E-01	0	0.00E+00
NC_015139	1009	C	2602	0	0.00E+00	0	0.00E+00	2602	1.00E+00	0	0.00E+00
NC_015139	1010	C	2604	0	0.00E+00	0	0.00E+00	2604	1.00E+00	0	0.00E+00
NC_015139	1011	A	2616	2615	1.00E+00	0	0.00E+00	1	3.82E-04	0	0.00E+00
NC_015139	1012	T	2604	0	0.00E+00	2603	1.00E+00	0	0.00E+00	1	3.84E-04
NC_015139	1013	A	2609	2609	1.00E+00	0	0.00E+00	0	0.00E+00	0	0.00E+00
NC_015139	1014	T	2595	0	0.00E+00	2593	9.99E-01	1	3.85E-04	1	3.85E-04
NC_015139	1015	A	2623	2623	1.00E+00	0	0.00E+00	0	0.00E+00	0	0.00E+00
NC_015139	1016	A	2626	2626	1.00E+00	0	0.00E+00	0	0.00E+00	0	0.00E+00
NC_015139	1017	C	2645	0	0.00E+00	0	0.00E+00	2645	1.00E+00	0	0.00E+00
NC_015139	1018	A	2641	2641	1.00E+00	0	0.00E+00	0	0.00E+00	0	0.00E+00
NC_015139	1019	A	2659	2658	1.00E+00	1	3.76E-04	0	0.00E+00	0	0.00E+00
NC_015139	1020	G	2694	0	0.00E+00	0	0.00E+00	0	0.00E+00	2694	1.00E+00
NC_015139	1021	C	2694	0	0.00E+00	0	0.00E+00	2694	1.00E+00	0	0.00E+00
NC_015139	1022	T	2676	0	0.00E+00	2676	1.00E+00	0	0.00E+00	0	0.00E+00
NC_015139	1023	A	2690	2690	1.00E+00	0	0.00E+00	0	0.00E+00	0	0.00E+00
NC_015139	1024	C	2715	0	0.00E+00	1	3.68E-04	2714	1.00E+00	0	0.00E+00
NC_015139	1025	A	2693	2690	9.99E-01	1	3.71E-04	2	7.43E-04	0	0.00E+00
NC_015139	1026	C	2675	0	0.00E+00	0	0.00E+00	2675	1.00E+00	0	0.00E+00
NC_015139	1027	C	2685	0	0.00E+00	0	0.00E+00	2685	1.00E+00	0	0.00E+00
NC_015139	1028	A	2672	2671	1.00E+00	0	0.00E+00	1	3.74E-04	0	0.00E+00
NC_015139	1029	A	2659	2658	1.00E+00	0	0.00E+00	1	3.76E-04	0	0.00E+00
NC_015139	1030	G	2675	0	0.00E+00	0	0.00E+00	0	0.00E+00	2675	1.00E+00
NC_015139	1031	T	2645	0	0.00E+00	2644	1.00E+00	0	0.00E+00	1	3.78E-04
NC_015139	1032	A	2686	2685	1.00E+00	0	0.00E+00	0	0.00E+00	1	3.72E-04
NC_015139	1033	A	2683	2681	9.99E-01	1	3.73E-04	0	0.00E+00	1	3.73E-04
NC_015139	1034	A	2678	2678	1.00E+00	0	0.00E+00	0	0.00E+00	0	0.00E+00
NC_015139	1035	A	2666	2665	1.00E+00	0	0.00E+00	1	3.75E-04	0	0.00E+00
NC_015139	1036	A	2672	2672	1.00E+00	0	0.00E+00	0	0.00E+00	0	0.00E+00
NC_015139	1037	G	2697	0	0.00E+00	0	0.00E+00	0	0.00E+00	2697	1.00E+00
NC_015139	1038	T	2679	0	0.00E+00	2678	1.00E+00	0	0.00E+00	1	3.73E-04
NC_015139	1039	G	2690	0	0.00E+00	1	3.72E-04	0	0.00E+00	2689	1.00E+00
NC_015139	1040	T	2675	0	0.00E+00	2674	1.00E+00	0	0.00E+00	1	3.74E-04
NC_015139	1041	A	2682	2682	1.00E+00	0	0.00E+00	0	0.00E+00	0	0.00E+00
NC_015139	1042	G	2686	0	0.00E+00	0	0.00E+00	0	0.00E+00	2686	1.00E+00
NC_015139	1043	A	2695	2695	1.00E+00	0	0.00E+00	0	0.00E+00	0	0.00E+00
NC_015139	1044	A	2692	2691	1.00E+00	0	0.00E+00	0	0.00E+00	1	3.71E-04
NC_015139	1045	C	2697	1	3.71E-04	1	3.71E-04	2695	9.99E-01	0	0.00E+00
NC_015139	1046	A	2692	2691	1.00E+00	0	0.00E+00	1	3.71E-04	0	0.00E+00
NC_015139	1047	A	2682	2681	1.00E+00	0	0.00E+00	1	3.73E-04	0	0.00E+00
NC_015139	1048	T	2663	0	0.00E+00	2662	1.00E+00	0	0.00E+00	1	3.76E-04
NC_015139	1049	T	2674	0	0.00E+00	2672	9.99E-01	0	0.00E+00	2	7.48E-04
NC_015139	1050	A	2667	2667	1.00E+00	0	0.00E+00	0	0.00E+00	0	0.00E+00
NC_015139	1051	G	2707	0	0.00E+00	0	0.00E+00	1	3.69E-04	2706	1.00E+00
NC_015139	1052	T	2693	0	0.00E+00	2691	9.99E-01	0	0.00E+00	2	7.43E-04
NC_015139	1053	T	2691	0	0.00E+00	2690	1.00E+00	0	0.00E+00	1	3.72E-04
NC_015139	1054	C	2708	0	0.00E+00	0	0.00E+00	2707	1.00E+00	1	3.69E-04
NC_015139	1055	A	2721	2720	1.00E+00	0	0.00E+00	1	3.68E-04	0	0.00E+00
NC_015139	1056	T	2707	0	0.00E+00	2707	1.00E+00	0	0.00E+00	0	0.00E+00
NC_015139	1057	A	2729	2728	1.00E+00	0	0.00E+00	1	3.66E-04	0	0.00E+00
NC_015139	1058	A	2724	2722	9.99E-01	0	0.00E+00	2	7.34E-04	0	0.00E+00
NC_015139	1059	G	2733	0	0.00E+00	0	0.00E+00	0	0.00E+00	2733	1.00E+00
NC_015139	1060	G	2726	0	0.00E+00	0	0.00E+00	0	0.00E+00	2726	1.00E+00
NC_015139	1061	A	2726	2726	1.00E+00	0	0.00E+00	0	0.00E+00	0	0.00E+00
NC_015139	1062	C	2738	0	0.00E+00	0	0.00E+00	2738	1.00E+00	0	0.00E+00
NC_015139	1063	C	2741	0	0.00E+00	0	0.00E+00	2741	1.00E+00	0	0.00E+00
NC_015139	1064	A	2728	2727	1.00E+00	1	3.67E-04	0	0.00E+00	0	0.00E+00
NC_015139	1065	C	2718	0	0.00E+00	0	0.00E+00	2718	1.00E+00	0	0.00E+00
NC_015139	1066	C	2714	0	0.00E+00	0	0.00E+00	2713	1.00E+00	1	3.68E-04
NC_015139	1067	G	2720	0	0.00E+00	0	0.00E+00	0	0.00E+00	2720	1.00E+00
NC_015139	1068	T	2727	0	0.00E+00	2727	1.00E+00	0	0.00E+00	0	0.00E+00
NC_015139	1069	T	2713	0	0.00E+00	2713	1.00E+00	0	0.00E+00	0	0.00E+00
NC_015139	1070	G	2711	0	0.00E+00	0	0.00E+00	0	0.00E+00	2711	1.00E+00
NC_015139	1071	T	2714	0	0.00E+00	2714	1.00E+00	0	0.00E+00	0	0.00E+00
NC_015139	1072	A	2711	2711	1.00E+00	0	0.00E+00	0	0.00E+00	0	0.00E+00
NC_015139	1073	T	2714	0	0.00E+00	2713	1.00E+00	0	0.00E+00	1	3.68E-04
NC_015139	1074	A	2687	2687	1.00E+00	0	0.00E+00	0	0.00E+00	0	0.00E+00
NC_015139	1075	G	2703	0	0.00E+00	0	0.00E+00	0	0.00E+00	2703	1.00E+00
NC_015139	1076	C	2696	2	7.42E-04	0	0.00E+00	2694	9.99E-01	0	0.00E+00
NC_015139	1077	C	2686	0	0.00E+00	1	3.72E-04	2685	1.00E+00	0	0.00E+00
NC_015139	1078	A	2688	2687	1.00E+00	0	0.00E+00	0	0.00E+00	1	3.72E-04
NC_015139	1079	T	2685	0	0.00E+00	2685	1.00E+00	0	0.00E+00	0	0.00E+00
NC_015139	1080	T	2684	0	0.00E+00	2683	1.00E+00	1	3.73E-04	0	0.00E+00
NC_015139	1081	C	2699	0	0.00E+00	0	0.00E+00	2699	1.00E+00	0	0.00E+00
NC_015139	1082	A	2685	2685	1.00E+00	0	0.00E+00	0	0.00E+00	0	0.00E+00
NC_015139	1083	T	2682	0	0.00E+00	2681	1.00E+00	0	0.00E+00	1	3.73E-04
NC_015139	1084	C	2697	0	0.00E+00	0	0.00E+00	2697	1.00E+00	0	0.00E+00
NC_015139	1085	A	2708	2707	1.00E+00	0	0.00E+00	0	0.00E+00	1	3.69E-04
NC_015139	1086	A	2702	2702	1.00E+00	0	0.00E+00	0	0.00E+00	0	0.00E+00
NC_015139	1087	C	2701	0	0.00E+00	0	0.00E+00	2701	1.00E+00	0	0.00E+00
NC_015139	1088	G	2707	0	0.00E+00	0	0.00E+00	0	0.00E+00	2707	1.00E+00
NC_015139	1089	G	2710	0	0.00E+00	0	0.00E+00	0	0.00E+00	2710	1.00E+00
NC_015139	1090	A	2710	2708	9.99E-01	0	0.00E+00	2	7.38E-04	0	0.00E+00
NC_015139	1091	T	2715	0	0.00E+00	2715	1.00E+00	0	0.00E+00	0	0.00E+00
NC_015139	1092	G	2708	0	0.00E+00	0	0.00E+00	1	3.69E-04	2707	1.00E+00
NC_015139	1093	C	2696	0	0.00E+00	0	0.00E+00	2696	1.00E+00	0	0.00E+00
NC_015139	1094	A	2709	2709	1.00E+00	0	0.00E+00	0	0.00E+00	0	0.00E+00
NC_015139	1095	G	2718	0	0.00E+00	0	0.00E+00	0	0.00E+00	2718	1.00E+00
NC_015139	1096	C	2706	0	0.00E+00	0	0.00E+00	2706	1.00E+00	0	0.00E+00
NC_015139	1097	T	2718	0	0.00E+00	2718	1.00E+00	0	0.00E+00	0	0.00E+00
NC_015139	1098	T	2710	0	0.00E+00	2710	1.00E+00	0	0.00E+00	0	0.00E+00
NC_015139	1099	C	2710	1	3.69E-04	0	0.00E+00	2708	9.99E-01	1	3.69E-04
NC_015139	1100	C	2697	2	7.42E-04	0	0.00E+00	2695	9.99E-01	0	0.00E+00
NC_015139	1101	C	2715	1	3.68E-04	0	0.00E+00	2714	1.00E+00	0	0.00E+00
NC_015139	1102	A	2704	2704	1.00E+00	0	0.00E+00	0	0.00E+00	0	0.00E+00
NC_015139	1103	G	2739	0	0.00E+00	0	0.00E+00	0	0.00E+00	2739	1.00E+00
NC_015139	1104	A	2718	2718	1.00E+00	0	0.00E+00	0	0.00E+00	0	0.00E+00
NC_015139	1105	T	2692	0	0.00E+00	2688	9.99E-01	2	7.43E-04	2	7.43E-04
NC_015139	1106	C	2729	0	0.00E+00	0	0.00E+00	2728	1.00E+00	1	3.66E-04
NC_015139	1107	G	2713	0	0.00E+00	1	3.69E-04	0	0.00E+00	2712	1.00E+00
NC_015139	1108	G	2713	0	0.00E+00	0	0.00E+00	0	0.00E+00	2713	1.00E+00
NC_015139	1109	G	2722	0	0.00E+00	1	3.67E-04	0	0.00E+00	2721	1.00E+00
NC_015139	1110	T	2687	0	0.00E+00	2687	1.00E+00	0	0.00E+00	0	0.00E+00
NC_015139	1111	A	2732	2730	9.99E-01	0	0.00E+00	1	3.66E-04	1	3.66E-04
NC_015139	1112	A	2733	2733	1.00E+00	0	0.00E+00	0	0.00E+00	0	0.00E+00
NC_015139	1113	A	2729	2729	1.00E+00	0	0.00E+00	0	0.00E+00	0	0.00E+00
NC_015139	1114	A	2727	2724	9.99E-01	0	0.00E+00	2	7.33E-04	1	3.67E-04
NC_015139	1115	A	2729	2727	9.99E-01	0	0.00E+00	1	3.66E-04	1	3.66E-04
NC_015139	1116	T	2725	2	7.34E-04	2720	9.98E-01	1	3.67E-04	2	7.34E-04
NC_015139	1117	G	2727	0	0.00E+00	0	0.00E+00	0	0.00E+00	2727	1.00E+00
NC_015139	1118	C	2718	0	0.00E+00	0	0.00E+00	2718	1.00E+00	0	0.00E+00
NC_015139	1119	A	2751	2750	1.00E+00	0	0.00E+00	1	3.64E-04	0	0.00E+00
NC_015139	1120	A	2752	2750	9.99E-01	0	0.00E+00	2	7.27E-04	0	0.00E+00
NC_015139	1121	A	2739	2738	1.00E+00	0	0.00E+00	1	3.65E-04	0	0.00E+00
NC_015139	1122	C	2759	0	0.00E+00	0	0.00E+00	2759	1.00E+00	0	0.00E+00
NC_015139	1123	C	2749	0	0.00E+00	0	0.00E+00	2749	1.00E+00	0	0.00E+00
NC_015139	1124	A	2750	2750	1.00E+00	0	0.00E+00	0	0.00E+00	0	0.00E+00
NC_015139	1125	A	2736	2736	1.00E+00	0	0.00E+00	0	0.00E+00	0	0.00E+00
NC_015139	1126	T	2736	0	0.00E+00	2735	1.00E+00	0	0.00E+00	1	3.65E-04
NC_015139	1127	A	2720	2720	1.00E+00	0	0.00E+00	0	0.00E+00	0	0.00E+00
NC_015139	1128	G	2744	0	0.00E+00	0	0.00E+00	0	0.00E+00	2744	1.00E+00
NC_015139	1129	C	2735	0	0.00E+00	0	0.00E+00	2735	1.00E+00	0	0.00E+00
NC_015139	1130	T	2724	0	0.00E+00	2723	1.00E+00	0	0.00E+00	1	3.67E-04
NC_015139	1131	G	2727	1	3.67E-04	0	0.00E+00	0	0.00E+00	2726	1.00E+00
NC_015139	1132	C	2711	0	0.00E+00	0	0.00E+00	2711	1.00E+00	0	0.00E+00
NC_015139	1133	A	2721	2720	1.00E+00	0	0.00E+00	0	0.00E+00	1	3.68E-04
NC_015139	1134	G	2750	0	0.00E+00	0	0.00E+00	0	0.00E+00	2750	1.00E+00
NC_015139	1135	A	2715	2714	1.00E+00	1	3.68E-04	0	0.00E+00	0	0.00E+00
NC_015139	1136	A	2702	2702	1.00E+00	0	0.00E+00	0	0.00E+00	0	0.00E+00
NC_015139	1137	G	2710	0	0.00E+00	0	0.00E+00	2	7.38E-04	2708	9.99E-01
NC_015139	1138	T	2694	0	0.00E+00	2692	9.99E-01	1	3.71E-04	1	3.71E-04
NC_015139	1139	A	2713	2713	1.00E+00	0	0.00E+00	0	0.00E+00	0	0.00E+00
NC_015139	1140	G	2717	0	0.00E+00	0	0.00E+00	0	0.00E+00	2717	1.00E+00
NC_015139	1141	G	2716	0	0.00E+00	0	0.00E+00	0	0.00E+00	2716	1.00E+00
NC_015139	1142	A	2698	2697	1.00E+00	1	3.71E-04	0	0.00E+00	0	0.00E+00
NC_015139	1143	A	2694	2692	9.99E-01	1	3.71E-04	1	3.71E-04	0	0.00E+00
NC_015139	1144	T	2695	0	0.00E+00	2695	1.00E+00	0	0.00E+00	0	0.00E+00
NC_015139	1145	A	2701	2701	1.00E+00	0	0.00E+00	0	0.00E+00	0	0.00E+00
NC_015139	1146	A	2694	2693	1.00E+00	0	0.00E+00	1	3.71E-04	0	0.00E+00
NC_015139	1147	T	2690	0	0.00E+00	2690	1.00E+00	0	0.00E+00	0	0.00E+00
NC_015139	1148	G	2677	1	3.74E-04	0	0.00E+00	0	0.00E+00	2676	1.00E+00
NC_015139	1149	G	2702	0	0.00E+00	1	3.70E-04	0	0.00E+00	2701	1.00E+00
NC_015139	1150	C	2693	0	0.00E+00	0	0.00E+00	2693	1.00E+00	0	0.00E+00
NC_015139	1151	A	2702	2702	1.00E+00	0	0.00E+00	0	0.00E+00	0	0.00E+00
NC_015139	1152	C	2704	0	0.00E+00	0	0.00E+00	2703	1.00E+00	1	3.70E-04
NC_015139	1153	C	2690	0	0.00E+00	0	0.00E+00	2690	1.00E+00	0	0.00E+00
NC_015139	1154	T	2679	0	0.00E+00	2678	1.00E+00	1	3.73E-04	0	0.00E+00
NC_015139	1155	G	2702	0	0.00E+00	0	0.00E+00	0	0.00E+00	2702	1.00E+00
NC_015139	1156	A	2674	2672	9.99E-01	0	0.00E+00	2	7.48E-04	0	0.00E+00
NC_015139	1157	A	2681	2679	9.99E-01	0	0.00E+00	1	3.73E-04	1	3.73E-04
NC_015139	1158	A	2683	2683	1.00E+00	0	0.00E+00	0	0.00E+00	0	0.00E+00
NC_015139	1159	T	2675	0	0.00E+00	2674	1.00E+00	0	0.00E+00	1	3.74E-04
NC_015139	1160	A	2669	2669	1.00E+00	0	0.00E+00	0	0.00E+00	0	0.00E+00
NC_015139	1161	A	2637	2635	9.99E-01	0	0.00E+00	2	7.58E-04	0	0.00E+00
NC_015139	1162	T	2642	0	0.00E+00	2641	1.00E+00	1	3.79E-04	0	0.00E+00
NC_015139	1163	A	2638	2638	1.00E+00	0	0.00E+00	0	0.00E+00	0	0.00E+00
NC_015139	1164	T	2632	0	0.00E+00	2631	1.00E+00	0	0.00E+00	1	3.80E-04
NC_015139	1165	T	2611	0	0.00E+00	2611	1.00E+00	0	0.00E+00	0	0.00E+00
NC_015139	1166	G	2596	0	0.00E+00	1	3.85E-04	0	0.00E+00	2595	1.00E+00
NC_015139	1167	T	2597	0	0.00E+00	2596	1.00E+00	0	0.00E+00	1	3.85E-04
NC_015139	1168	T	2578	0	0.00E+00	2576	9.99E-01	0	0.00E+00	2	7.76E-04
NC_015139	1169	T	2566	0	0.00E+00	2564	9.99E-01	2	7.79E-04	0	0.00E+00
NC_015139	1170	C	2553	0	0.00E+00	0	0.00E+00	2553	1.00E+00	0	0.00E+00
NC_015139	1171	C	2558	0	0.00E+00	0	0.00E+00	2558	1.00E+00	0	0.00E+00
NC_015139	1172	G	2561	0	0.00E+00	0	0.00E+00	0	0.00E+00	2561	1.00E+00
NC_015139	1173	T	2528	0	0.00E+00	2528	1.00E+00	0	0.00E+00	0	0.00E+00
NC_015139	1174	A	2546	2546	1.00E+00	0	0.00E+00	0	0.00E+00	0	0.00E+00
NC_015139	1175	A	2569	2568	1.00E+00	0	0.00E+00	1	3.89E-04	0	0.00E+00
NC_015139	1176	A	2564	2564	1.00E+00	0	0.00E+00	0	0.00E+00	0	0.00E+00
NC_015139	1177	G	2580	0	0.00E+00	0	0.00E+00	0	0.00E+00	2580	1.00E+00
NC_015139	1178	A	2576	2576	1.00E+00	0	0.00E+00	0	0.00E+00	0	0.00E+00
NC_015139	1179	A	2578	2578	1.00E+00	0	0.00E+00	0	0.00E+00	0	0.00E+00
NC_015139	1180	G	2589	0	0.00E+00	0	0.00E+00	0	0.00E+00	2589	1.00E+00
NC_015139	1181	A	2602	2602	1.00E+00	0	0.00E+00	0	0.00E+00	0	0.00E+00
NC_015139	1182	G	2605	0	0.00E+00	1	3.84E-04	0	0.00E+00	2604	1.00E+00
NC_015139	1183	A	2587	2587	1.00E+00	0	0.00E+00	0	0.00E+00	0	0.00E+00
NC_015139	1184	T	2574	0	0.00E+00	2571	9.99E-01	1	3.89E-04	2	7.77E-04
NC_015139	1185	C	2575	1	3.88E-04	0	0.00E+00	2574	1.00E+00	0	0.00E+00
NC_015139	1186	C	2580	0	0.00E+00	0	0.00E+00	2580	1.00E+00	0	0.00E+00
NC_015139	1187	A	2586	2585	1.00E+00	0	0.00E+00	0	0.00E+00	1	3.87E-04
NC_015139	1188	G	2604	0	0.00E+00	0	0.00E+00	0	0.00E+00	2604	1.00E+00
NC_015139	1189	A	2605	2605	1.00E+00	0	0.00E+00	0	0.00E+00	0	0.00E+00
NC_015139	1190	A	2601	2600	1.00E+00	0	0.00E+00	1	3.84E-04	0	0.00E+00
NC_015139	1191	A	2618	2616	9.99E-01	0	0.00E+00	1	3.82E-04	1	3.82E-04
NC_015139	1192	C	2625	0	0.00E+00	0	0.00E+00	2625	1.00E+00	0	0.00E+00
NC_015139	1193	A	2622	2621	1.00E+00	0	0.00E+00	0	0.00E+00	1	3.81E-04
NC_015139	1194	G	2641	0	0.00E+00	0	0.00E+00	0	0.00E+00	2641	1.00E+00
NC_015139	1195	G	2643	0	0.00E+00	0	0.00E+00	0	0.00E+00	2643	1.00E+00
NC_015139	1196	T	2628	0	0.00E+00	2627	1.00E+00	0	0.00E+00	1	3.81E-04
NC_015139	1197	T	2624	1	3.81E-04	2623	1.00E+00	0	0.00E+00	0	0.00E+00
NC_015139	1198	C	2675	0	0.00E+00	0	0.00E+00	2675	1.00E+00	0	0.00E+00
NC_015139	1199	A	2679	2678	1.00E+00	0	0.00E+00	1	3.73E-04	0	0.00E+00
NC_015139	1200	C	2679	2	7.47E-04	0	0.00E+00	2677	9.99E-01	0	0.00E+00
NC_015139	1201	G	2671	0	0.00E+00	0	0.00E+00	0	0.00E+00	2671	1.00E+00
NC_015139	1202	A	2680	2680	1.00E+00	0	0.00E+00	0	0.00E+00	0	0.00E+00
NC_015139	1203	A	2687	2687	1.00E+00	0	0.00E+00	0	0.00E+00	0	0.00E+00
NC_015139	1204	T	2677	0	0.00E+00	2677	1.00E+00	0	0.00E+00	0	0.00E+00
NC_015139	1205	A	2673	2673	1.00E+00	0	0.00E+00	0	0.00E+00	0	0.00E+00
NC_015139	1206	C	2687	0	0.00E+00	0	0.00E+00	2687	1.00E+00	0	0.00E+00
NC_015139	1207	C	2660	0	0.00E+00	0	0.00E+00	2660	1.00E+00	0	0.00E+00
NC_015139	1208	A	2677	2677	1.00E+00	0	0.00E+00	0	0.00E+00	0	0.00E+00
NC_015139	1209	T	2671	0	0.00E+00	2671	1.00E+00	0	0.00E+00	0	0.00E+00
NC_015139	1210	C	2671	0	0.00E+00	0	0.00E+00	2671	1.00E+00	0	0.00E+00
NC_015139	1211	A	2688	2688	1.00E+00	0	0.00E+00	0	0.00E+00	0	0.00E+00
NC_015139	1212	A	2686	2685	1.00E+00	0	0.00E+00	1	3.72E-04	0	0.00E+00
NC_015139	1213	T	2680	0	0.00E+00	2679	1.00E+00	1	3.73E-04	0	0.00E+00
NC_015139	1214	A	2689	2689	1.00E+00	0	0.00E+00	0	0.00E+00	0	0.00E+00
NC_015139	1215	T	2686	0	0.00E+00	2686	1.00E+00	0	0.00E+00	0	0.00E+00
NC_015139	1216	C	2707	0	0.00E+00	0	0.00E+00	2707	1.00E+00	0	0.00E+00
NC_015139	1217	T	2718	0	0.00E+00	2716	9.99E-01	0	0.00E+00	2	7.36E-04
NC_015139	1218	A	2718	2716	9.99E-01	1	3.68E-04	0	0.00E+00	1	3.68E-04
NC_015139	1219	C	2742	0	0.00E+00	0	0.00E+00	2742	1.00E+00	0	0.00E+00
NC_015139	1220	T	2719	0	0.00E+00	2719	1.00E+00	0	0.00E+00	0	0.00E+00
NC_015139	1221	G	2740	0	0.00E+00	0	0.00E+00	0	0.00E+00	2740	1.00E+00
NC_015139	1222	G	2747	0	0.00E+00	0	0.00E+00	0	0.00E+00	2747	1.00E+00
NC_015139	1223	A	2737	2737	1.00E+00	0	0.00E+00	0	0.00E+00	0	0.00E+00
NC_015139	1224	G	2757	0	0.00E+00	0	0.00E+00	0	0.00E+00	2757	1.00E+00
NC_015139	1225	G	2746	0	0.00E+00	0	0.00E+00	0	0.00E+00	2746	1.00E+00
NC_015139	1226	A	2737	2737	1.00E+00	0	0.00E+00	0	0.00E+00	0	0.00E+00
NC_015139	1227	G	2749	0	0.00E+00	0	0.00E+00	0	0.00E+00	2749	1.00E+00
NC_015139	1228	C	2740	0	0.00E+00	0	0.00E+00	2740	1.00E+00	0	0.00E+00
NC_015139	1229	A	2749	2749	1.00E+00	0	0.00E+00	0	0.00E+00	0	0.00E+00
NC_015139	1230	G	2762	0	0.00E+00	0	0.00E+00	0	0.00E+00	2762	1.00E+00
NC_015139	1231	C	2747	0	0.00E+00	0	0.00E+00	2747	1.00E+00	0	0.00E+00
NC_015139	1232	A	2763	2763	1.00E+00	0	0.00E+00	0	0.00E+00	0	0.00E+00
NC_015139	1233	A	2778	2777	1.00E+00	0	0.00E+00	0	0.00E+00	1	3.60E-04
NC_015139	1234	T	2746	0	0.00E+00	2745	1.00E+00	1	3.64E-04	0	0.00E+00
NC_015139	1235	G	2758	0	0.00E+00	0	0.00E+00	0	0.00E+00	2758	1.00E+00
NC_015139	1236	A	2750	2750	1.00E+00	0	0.00E+00	0	0.00E+00	0	0.00E+00
NC_015139	1237	A	2753	2751	9.99E-01	0	0.00E+00	2	7.26E-04	0	0.00E+00
NC_015139	1238	T	2742	0	0.00E+00	2740	9.99E-01	0	0.00E+00	2	7.29E-04
NC_015139	1239	G	2756	0	0.00E+00	0	0.00E+00	0	0.00E+00	2756	1.00E+00
NC_015139	1240	C	2738	0	0.00E+00	0	0.00E+00	2738	1.00E+00	0	0.00E+00
NC_015139	1241	G	2757	0	0.00E+00	0	0.00E+00	0	0.00E+00	2757	1.00E+00
NC_015139	1242	A	2746	2746	1.00E+00	0	0.00E+00	0	0.00E+00	0	0.00E+00
NC_015139	1243	T	2746	0	0.00E+00	2744	9.99E-01	1	3.64E-04	1	3.64E-04
NC_015139	1244	A	2741	2741	1.00E+00	0	0.00E+00	0	0.00E+00	0	0.00E+00
NC_015139	1245	A	2747	2747	1.00E+00	0	0.00E+00	0	0.00E+00	0	0.00E+00
NC_015139	1246	T	2745	0	0.00E+00	2745	1.00E+00	0	0.00E+00	0	0.00E+00
NC_015139	1247	A	2743	2743	1.00E+00	0	0.00E+00	0	0.00E+00	0	0.00E+00
NC_015139	1248	A	2735	2732	9.99E-01	0	0.00E+00	1	3.66E-04	2	7.31E-04
NC_015139	1249	A	2742	2742	1.00E+00	0	0.00E+00	0	0.00E+00	0	0.00E+00
NC_015139	1250	A	2747	2747	1.00E+00	0	0.00E+00	0	0.00E+00	0	0.00E+00
NC_015139	1251	A	2749	2749	1.00E+00	0	0.00E+00	0	0.00E+00	0	0.00E+00
NC_015139	1252	C	2750	0	0.00E+00	1	3.64E-04	2749	1.00E+00	0	0.00E+00
NC_015139	1253	G	2741	0	0.00E+00	1	3.65E-04	0	0.00E+00	2740	1.00E+00
NC_015139	1254	G	2731	1	3.66E-04	0	0.00E+00	0	0.00E+00	2730	1.00E+00
NC_015139	1255	A	2732	2731	1.00E+00	0	0.00E+00	0	0.00E+00	1	3.66E-04
NC_015139	1256	A	2739	2738	1.00E+00	0	0.00E+00	1	3.65E-04	0	0.00E+00
NC_015139	1257	G	2750	0	0.00E+00	1	3.64E-04	0	0.00E+00	2749	1.00E+00
NC_015139	1258	T	2746	0	0.00E+00	2746	1.00E+00	0	0.00E+00	0	0.00E+00
NC_015139	1259	T	2742	0	0.00E+00	2742	1.00E+00	0	0.00E+00	0	0.00E+00
NC_015139	1260	G	2752	0	0.00E+00	0	0.00E+00	0	0.00E+00	2752	1.00E+00
NC_015139	1261	C	2737	0	0.00E+00	0	0.00E+00	2736	1.00E+00	1	3.65E-04
NC_015139	1262	G	2746	0	0.00E+00	1	3.64E-04	0	0.00E+00	2745	1.00E+00
NC_015139	1263	G	2748	0	0.00E+00	0	0.00E+00	0	0.00E+00	2748	1.00E+00
NC_015139	1264	T	2719	0	0.00E+00	2719	1.00E+00	0	0.00E+00	0	0.00E+00
NC_015139	1265	C	2724	0	0.00E+00	0	0.00E+00	2724	1.00E+00	0	0.00E+00
NC_015139	1266	A	2756	2756	1.00E+00	0	0.00E+00	0	0.00E+00	0	0.00E+00
NC_015139	1267	A	2749	2749	1.00E+00	0	0.00E+00	0	0.00E+00	0	0.00E+00
NC_015139	1268	T	2754	0	0.00E+00	2754	1.00E+00	0	0.00E+00	0	0.00E+00
NC_015139	1269	A	2738	2736	9.99E-01	0	0.00E+00	2	7.30E-04	0	0.00E+00
NC_015139	1270	A	2741	2741	1.00E+00	0	0.00E+00	0	0.00E+00	0	0.00E+00
NC_015139	1271	G	2754	0	0.00E+00	0	0.00E+00	0	0.00E+00	2754	1.00E+00
NC_015139	1272	G	2753	0	0.00E+00	0	0.00E+00	0	0.00E+00	2753	1.00E+00
NC_015139	1273	T	2748	0	0.00E+00	2748	1.00E+00	0	0.00E+00	0	0.00E+00
NC_015139	1274	A	2749	2749	1.00E+00	0	0.00E+00	0	0.00E+00	0	0.00E+00
NC_015139	1275	G	2761	0	0.00E+00	0	0.00E+00	0	0.00E+00	2761	1.00E+00
NC_015139	1276	G	2760	0	0.00E+00	0	0.00E+00	0	0.00E+00	2760	1.00E+00
NC_015139	1277	G	2756	1	3.63E-04	0	0.00E+00	0	0.00E+00	2755	1.00E+00
NC_015139	1278	A	2750	2749	1.00E+00	0	0.00E+00	1	3.64E-04	0	0.00E+00
NC_015139	1279	T	2769	0	0.00E+00	2769	1.00E+00	0	0.00E+00	0	0.00E+00
NC_015139	1280	C	2791	0	0.00E+00	0	0.00E+00	2791	1.00E+00	0	0.00E+00
NC_015139	1281	A	2791	2791	1.00E+00	0	0.00E+00	0	0.00E+00	0	0.00E+00
NC_015139	1282	T	2785	0	0.00E+00	2783	9.99E-01	2	7.18E-04	0	0.00E+00
NC_015139	1283	C	2770	0	0.00E+00	0	0.00E+00	2770	1.00E+00	0	0.00E+00
NC_015139	1284	A	2762	2761	1.00E+00	0	0.00E+00	0	0.00E+00	1	3.62E-04
NC_015139	1285	A	2768	2768	1.00E+00	0	0.00E+00	0	0.00E+00	0	0.00E+00
NC_015139	1286	A	2754	2753	1.00E+00	0	0.00E+00	1	3.63E-04	0	0.00E+00
NC_015139	1287	A	2753	2752	1.00E+00	1	3.63E-04	0	0.00E+00	0	0.00E+00
NC_015139	1288	C	2775	0	0.00E+00	0	0.00E+00	2775	1.00E+00	0	0.00E+00
NC_015139	1289	A	2758	2757	1.00E+00	0	0.00E+00	0	0.00E+00	1	3.63E-04
NC_015139	1290	C	2751	0	0.00E+00	0	0.00E+00	2751	1.00E+00	0	0.00E+00
NC_015139	1291	C	2757	0	0.00E+00	0	0.00E+00	2757	1.00E+00	0	0.00E+00
NC_015139	1292	A	2752	2752	1.00E+00	0	0.00E+00	0	0.00E+00	0	0.00E+00
NC_015139	1293	A	2757	2757	1.00E+00	0	0.00E+00	0	0.00E+00	0	0.00E+00
NC_015139	1294	A	2738	2738	1.00E+00	0	0.00E+00	0	0.00E+00	0	0.00E+00
NC_015139	1295	C	2773	0	0.00E+00	0	0.00E+00	2773	1.00E+00	0	0.00E+00
NC_015139	1296	C	2770	0	0.00E+00	0	0.00E+00	2770	1.00E+00	0	0.00E+00
NC_015139	1297	A	2761	2761	1.00E+00	0	0.00E+00	0	0.00E+00	0	0.00E+00
NC_015139	1298	T	2737	0	0.00E+00	2737	1.00E+00	0	0.00E+00	0	0.00E+00
NC_015139	1299	C	2764	1	3.62E-04	0	0.00E+00	2763	1.00E+00	0	0.00E+00
NC_015139	1300	C	2763	0	0.00E+00	0	0.00E+00	2762	1.00E+00	1	3.62E-04
NC_015139	1301	A	2755	2754	1.00E+00	0	0.00E+00	1	3.63E-04	0	0.00E+00
NC_015139	1302	A	2761	2761	1.00E+00	0	0.00E+00	0	0.00E+00	0	0.00E+00
NC_015139	1303	T	2765	0	0.00E+00	2765	1.00E+00	0	0.00E+00	0	0.00E+00
NC_015139	1304	G	2779	0	0.00E+00	0	0.00E+00	1	3.60E-04	2778	1.00E+00
NC_015139	1305	T	2756	0	0.00E+00	2755	1.00E+00	0	0.00E+00	1	3.63E-04
NC_015139	1306	A	2763	2763	1.00E+00	0	0.00E+00	0	0.00E+00	0	0.00E+00
NC_015139	1307	A	2754	2754	1.00E+00	0	0.00E+00	0	0.00E+00	0	0.00E+00
NC_015139	1308	A	2750	2750	1.00E+00	0	0.00E+00	0	0.00E+00	0	0.00E+00
NC_015139	1309	G	2764	0	0.00E+00	0	0.00E+00	0	0.00E+00	2764	1.00E+00
NC_015139	1310	A	2747	2745	9.99E-01	0	0.00E+00	1	3.64E-04	1	3.64E-04
NC_015139	1311	C	2761	0	0.00E+00	0	0.00E+00	2760	1.00E+00	1	3.62E-04
NC_015139	1312	G	2779	0	0.00E+00	0	0.00E+00	0	0.00E+00	2779	1.00E+00
NC_015139	1313	G	2779	1	3.60E-04	0	0.00E+00	0	0.00E+00	2778	1.00E+00
NC_015139	1314	T	2750	0	0.00E+00	2749	1.00E+00	0	0.00E+00	1	3.64E-04
NC_015139	1315	T	2787	0	0.00E+00	2786	1.00E+00	0	0.00E+00	1	3.59E-04
NC_015139	1316	T	2785	0	0.00E+00	2785	1.00E+00	0	0.00E+00	0	0.00E+00
NC_015139	1317	T	2779	0	0.00E+00	2778	1.00E+00	0	0.00E+00	1	3.60E-04
NC_015139	1318	C	2788	1	3.59E-04	0	0.00E+00	2787	1.00E+00	0	0.00E+00
NC_015139	1319	A	2792	2792	1.00E+00	0	0.00E+00	0	0.00E+00	0	0.00E+00
NC_015139	1320	G	2782	0	0.00E+00	0	0.00E+00	0	0.00E+00	2782	1.00E+00
NC_015139	1321	T	2781	0	0.00E+00	2781	1.00E+00	0	0.00E+00	0	0.00E+00
NC_015139	1322	A	2779	2778	1.00E+00	0	0.00E+00	1	3.60E-04	0	0.00E+00
NC_015139	1323	C	2795	0	0.00E+00	0	0.00E+00	2795	1.00E+00	0	0.00E+00
NC_015139	1324	T	2774	0	0.00E+00	2773	1.00E+00	1	3.60E-04	0	0.00E+00
NC_015139	1325	A	2757	2756	1.00E+00	0	0.00E+00	0	0.00E+00	1	3.63E-04
NC_015139	1326	G	2772	0	0.00E+00	0	0.00E+00	0	0.00E+00	2772	1.00E+00
NC_015139	1327	T	2745	0	0.00E+00	2745	1.00E+00	0	0.00E+00	0	0.00E+00
NC_015139	1328	T	2740	0	0.00E+00	2739	1.00E+00	0	0.00E+00	1	3.65E-04
NC_015139	1329	A	2751	2749	9.99E-01	0	0.00E+00	2	7.27E-04	0	0.00E+00
NC_015139	1330	T	2746	0	0.00E+00	2745	1.00E+00	1	3.64E-04	0	0.00E+00
NC_015139	1331	C	2747	1	3.64E-04	0	0.00E+00	2746	1.00E+00	0	0.00E+00
NC_015139	1332	C	2731	0	0.00E+00	1	3.66E-04	2730	1.00E+00	0	0.00E+00
NC_015139	1333	A	2721	2721	1.00E+00	0	0.00E+00	0	0.00E+00	0	0.00E+00
NC_015139	1334	G	2741	0	0.00E+00	0	0.00E+00	0	0.00E+00	2741	1.00E+00
NC_015139	1335	T	2731	0	0.00E+00	2731	1.00E+00	0	0.00E+00	0	0.00E+00
NC_015139	1336	T	2737	0	0.00E+00	2737	1.00E+00	0	0.00E+00	0	0.00E+00
NC_015139	1337	A	2736	2736	1.00E+00	0	0.00E+00	0	0.00E+00	0	0.00E+00
NC_015139	1338	C	2733	0	0.00E+00	0	0.00E+00	2733	1.00E+00	0	0.00E+00
NC_015139	1339	A	2742	2742	1.00E+00	0	0.00E+00	0	0.00E+00	0	0.00E+00
NC_015139	1340	G	2754	0	0.00E+00	0	0.00E+00	0	0.00E+00	2754	1.00E+00
NC_015139	1341	A	2744	2744	1.00E+00	0	0.00E+00	0	0.00E+00	0	0.00E+00
NC_015139	1342	A	2746	2746	1.00E+00	0	0.00E+00	0	0.00E+00	0	0.00E+00
NC_015139	1343	G	2740	0	0.00E+00	0	0.00E+00	0	0.00E+00	2740	1.00E+00
NC_015139	1344	C	2729	0	0.00E+00	0	0.00E+00	2729	1.00E+00	0	0.00E+00
NC_015139	1345	G	2741	0	0.00E+00	0	0.00E+00	0	0.00E+00	2741	1.00E+00
NC_015139	1346	A	2707	2705	9.99E-01	0	0.00E+00	2	7.39E-04	0	0.00E+00
NC_015139	1347	C	2754	0	0.00E+00	0	0.00E+00	2754	1.00E+00	0	0.00E+00
NC_015139	1348	C	2717	0	0.00E+00	0	0.00E+00	2717	1.00E+00	0	0.00E+00
NC_015139	1349	C	2724	0	0.00E+00	0	0.00E+00	2724	1.00E+00	0	0.00E+00
NC_015139	1350	C	2726	0	0.00E+00	0	0.00E+00	2726	1.00E+00	0	0.00E+00
NC_015139	1351	A	2752	2752	1.00E+00	0	0.00E+00	0	0.00E+00	0	0.00E+00
NC_015139	1352	T	2732	0	0.00E+00	2731	1.00E+00	0	0.00E+00	1	3.66E-04
NC_015139	1353	A	2750	2750	1.00E+00	0	0.00E+00	0	0.00E+00	0	0.00E+00
NC_015139	1354	G	2757	0	0.00E+00	0	0.00E+00	0	0.00E+00	2757	1.00E+00
NC_015139	1355	G	2737	0	0.00E+00	0	0.00E+00	0	0.00E+00	2737	1.00E+00
NC_015139	1356	C	2747	0	0.00E+00	1	3.64E-04	2746	1.00E+00	0	0.00E+00
NC_015139	1357	T	2749	0	0.00E+00	2746	9.99E-01	1	3.64E-04	2	7.28E-04
NC_015139	1358	T	2729	0	0.00E+00	2728	1.00E+00	0	0.00E+00	1	3.66E-04
NC_015139	1359	T	2737	0	0.00E+00	2737	1.00E+00	0	0.00E+00	0	0.00E+00
NC_015139	1360	C	2739	0	0.00E+00	0	0.00E+00	2739	1.00E+00	0	0.00E+00
NC_015139	1361	G	2718	0	0.00E+00	0	0.00E+00	2	7.36E-04	2716	9.99E-01
NC_015139	1362	C	2730	1	3.66E-04	0	0.00E+00	2729	1.00E+00	0	0.00E+00
NC_015139	1363	T	2717	0	0.00E+00	2715	9.99E-01	0	0.00E+00	2	7.36E-04
NC_015139	1364	T	2711	0	0.00E+00	2711	1.00E+00	0	0.00E+00	0	0.00E+00
NC_015139	1365	T	2706	0	0.00E+00	2706	1.00E+00	0	0.00E+00	0	0.00E+00
NC_015139	1366	C	2691	0	0.00E+00	0	0.00E+00	2691	1.00E+00	0	0.00E+00
NC_015139	1367	G	2676	0	0.00E+00	0	0.00E+00	0	0.00E+00	2676	1.00E+00
NC_015139	1368	C	2667	0	0.00E+00	1	3.75E-04	2666	1.00E+00	0	0.00E+00
NC_015139	1369	G	2670	0	0.00E+00	0	0.00E+00	0	0.00E+00	2670	1.00E+00
NC_015139	1370	T	2668	0	0.00E+00	2668	1.00E+00	0	0.00E+00	0	0.00E+00
NC_015139	1371	C	2663	0	0.00E+00	0	0.00E+00	2663	1.00E+00	0	0.00E+00
NC_015139	1372	T	2642	0	0.00E+00	2641	1.00E+00	1	3.79E-04	0	0.00E+00
NC_015139	1373	C	2657	0	0.00E+00	0	0.00E+00	2657	1.00E+00	0	0.00E+00
NC_015139	1374	T	2628	0	0.00E+00	2627	1.00E+00	0	0.00E+00	1	3.81E-04
NC_015139	1375	C	2644	0	0.00E+00	0	0.00E+00	2644	1.00E+00	0	0.00E+00
NC_015139	1376	T	2635	0	0.00E+00	2635	1.00E+00	0	0.00E+00	0	0.00E+00
NC_015139	1377	A	2643	2643	1.00E+00	0	0.00E+00	0	0.00E+00	0	0.00E+00
NC_015139	1378	A	2640	2640	1.00E+00	0	0.00E+00	0	0.00E+00	0	0.00E+00
NC_015139	1379	A	2618	2617	1.00E+00	0	0.00E+00	1	3.82E-04	0	0.00E+00
NC_015139	1380	A	2625	2625	1.00E+00	0	0.00E+00	0	0.00E+00	0	0.00E+00
NC_015139	1381	T	2617	0	0.00E+00	2617	1.00E+00	0	0.00E+00	0	0.00E+00
NC_015139	1382	T	2609	0	0.00E+00	2608	1.00E+00	0	0.00E+00	1	3.83E-04
NC_015139	1383	G	2606	0	0.00E+00	1	3.84E-04	0	0.00E+00	2605	1.00E+00
NC_015139	1384	C	2606	0	0.00E+00	0	0.00E+00	2605	1.00E+00	1	3.84E-04
NC_015139	1385	A	2605	2602	9.99E-01	0	0.00E+00	3	1.15E-03	0	0.00E+00
NC_015139	1386	G	2608	0	0.00E+00	0	0.00E+00	0	0.00E+00	2608	1.00E+00
NC_015139	1387	T	2594	0	0.00E+00	2593	1.00E+00	0	0.00E+00	1	3.86E-04
NC_015139	1388	C	2609	0	0.00E+00	0	0.00E+00	2609	1.00E+00	0	0.00E+00
NC_015139	1389	A	2596	2595	1.00E+00	0	0.00E+00	1	3.85E-04	0	0.00E+00
NC_015139	1390	T	2595	0	0.00E+00	2595	1.00E+00	0	0.00E+00	0	0.00E+00
NC_015139	1391	G	2617	0	0.00E+00	1	3.82E-04	1	3.82E-04	2615	9.99E-01
NC_015139	1392	G	2612	0	0.00E+00	0	0.00E+00	0	0.00E+00	2612	1.00E+00
NC_015139	1393	T	2612	0	0.00E+00	2611	1.00E+00	0	0.00E+00	1	3.83E-04
NC_015139	1394	A	2614	2614	1.00E+00	0	0.00E+00	0	0.00E+00	0	0.00E+00
NC_015139	1395	A	2619	2618	1.00E+00	0	0.00E+00	1	3.82E-04	0	0.00E+00
NC_015139	1396	A	2633	2633	1.00E+00	0	0.00E+00	0	0.00E+00	0	0.00E+00
NC_015139	1397	A	2627	2625	9.99E-01	0	0.00E+00	1	3.81E-04	1	3.81E-04
NC_015139	1398	T	2638	0	0.00E+00	2638	1.00E+00	0	0.00E+00	0	0.00E+00
NC_015139	1399	C	2636	1	3.79E-04	0	0.00E+00	2635	1.00E+00	0	0.00E+00
NC_015139	1400	C	2643	0	0.00E+00	0	0.00E+00	2643	1.00E+00	0	0.00E+00
NC_015139	1401	T	2630	0	0.00E+00	2630	1.00E+00	0	0.00E+00	0	0.00E+00
NC_015139	1402	T	2650	0	0.00E+00	2648	9.99E-01	0	0.00E+00	2	7.55E-04
NC_015139	1403	G	2634	0	0.00E+00	0	0.00E+00	1	3.80E-04	2633	1.00E+00
NC_015139	1404	G	2648	0	0.00E+00	0	0.00E+00	0	0.00E+00	2648	1.00E+00
NC_015139	1405	T	2634	0	0.00E+00	2634	1.00E+00	0	0.00E+00	0	0.00E+00
NC_015139	1406	T	2633	0	0.00E+00	2633	1.00E+00	0	0.00E+00	0	0.00E+00
NC_015139	1407	T	2639	0	0.00E+00	2639	1.00E+00	0	0.00E+00	0	0.00E+00
NC_015139	1408	A	2622	2622	1.00E+00	0	0.00E+00	0	0.00E+00	0	0.00E+00
NC_015139	1409	T	2621	0	0.00E+00	2620	1.00E+00	0	0.00E+00	1	3.82E-04
NC_015139	1410	T	2612	0	0.00E+00	2612	1.00E+00	0	0.00E+00	0	0.00E+00
NC_015139	1411	T	2612	0	0.00E+00	2611	1.00E+00	0	0.00E+00	1	3.83E-04
NC_015139	1412	A	2596	2596	1.00E+00	0	0.00E+00	0	0.00E+00	0	0.00E+00
NC_015139	1413	A	2610	2609	1.00E+00	0	0.00E+00	1	3.83E-04	0	0.00E+00
NC_015139	1414	T	2608	0	0.00E+00	2608	1.00E+00	0	0.00E+00	0	0.00E+00
NC_015139	1415	C	2605	0	0.00E+00	0	0.00E+00	2605	1.00E+00	0	0.00E+00
NC_015139	1416	A	2603	2602	1.00E+00	0	0.00E+00	1	3.84E-04	0	0.00E+00
NC_015139	1417	T	2587	0	0.00E+00	2587	1.00E+00	0	0.00E+00	0	0.00E+00
NC_015139	1418	C	2603	0	0.00E+00	0	0.00E+00	2603	1.00E+00	0	0.00E+00
NC_015139	1419	A	2597	2597	1.00E+00	0	0.00E+00	0	0.00E+00	0	0.00E+00
NC_015139	1420	G	2601	0	0.00E+00	1	3.84E-04	1	3.84E-04	2599	9.99E-01
NC_015139	1421	G	2583	0	0.00E+00	0	0.00E+00	0	0.00E+00	2583	1.00E+00
NC_015139	1422	G	2585	0	0.00E+00	0	0.00E+00	0	0.00E+00	2585	1.00E+00
NC_015139	1423	A	2543	2543	1.00E+00	0	0.00E+00	0	0.00E+00	0	0.00E+00
NC_015139	1424	C	2574	0	0.00E+00	0	0.00E+00	2574	1.00E+00	0	0.00E+00
NC_015139	1425	T	2563	0	0.00E+00	2562	1.00E+00	0	0.00E+00	1	3.90E-04
NC_015139	1426	C	2558	0	0.00E+00	0	0.00E+00	2557	1.00E+00	1	3.91E-04
NC_015139	1427	C	2552	0	0.00E+00	0	0.00E+00	2552	1.00E+00	0	0.00E+00
NC_015139	1428	C	2554	1	3.92E-04	0	0.00E+00	2552	9.99E-01	1	3.92E-04
NC_015139	1429	A	2531	2531	1.00E+00	0	0.00E+00	0	0.00E+00	0	0.00E+00
NC_015139	1430	A	2515	2515	1.00E+00	0	0.00E+00	0	0.00E+00	0	0.00E+00
NC_015139	1431	G	2509	0	0.00E+00	1	3.99E-04	0	0.00E+00	2508	1.00E+00
NC_015139	1432	C	2516	0	0.00E+00	1	3.97E-04	2515	1.00E+00	0	0.00E+00
NC_015139	1433	A	2509	2508	1.00E+00	0	0.00E+00	1	3.99E-04	0	0.00E+00
NC_015139	1434	C	2500	0	0.00E+00	0	0.00E+00	2500	1.00E+00	0	0.00E+00
NC_015139	1435	A	2501	2501	1.00E+00	0	0.00E+00	0	0.00E+00	0	0.00E+00
NC_015139	1436	C	2506	0	0.00E+00	0	0.00E+00	2505	1.00E+00	1	3.99E-04
NC_015139	1437	A	2490	2490	1.00E+00	0	0.00E+00	0	0.00E+00	0	0.00E+00
NC_015139	1438	A	2493	2492	1.00E+00	0	0.00E+00	1	4.01E-04	0	0.00E+00
NC_015139	1439	A	2489	2489	1.00E+00	0	0.00E+00	0	0.00E+00	0	0.00E+00
NC_015139	1440	T	2491	0	0.00E+00	2491	1.00E+00	0	0.00E+00	0	0.00E+00
NC_015139	1441	T	2463	0	0.00E+00	2462	1.00E+00	0	0.00E+00	1	4.06E-04
NC_015139	1442	C	2475	0	0.00E+00	0	0.00E+00	2475	1.00E+00	0	0.00E+00
NC_015139	1443	T	2473	0	0.00E+00	2473	1.00E+00	0	0.00E+00	0	0.00E+00
NC_015139	1444	C	2490	0	0.00E+00	0	0.00E+00	2490	1.00E+00	0	0.00E+00
NC_015139	1445	T	2487	0	0.00E+00	2487	1.00E+00	0	0.00E+00	0	0.00E+00
NC_015139	1446	A	2503	2502	1.00E+00	0	0.00E+00	1	4.00E-04	0	0.00E+00
NC_015139	1447	A	2491	2487	9.98E-01	0	0.00E+00	4	1.61E-03	0	0.00E+00
NC_015139	1448	A	2484	2484	1.00E+00	0	0.00E+00	0	0.00E+00	0	0.00E+00
NC_015139	1449	A	2479	2479	1.00E+00	0	0.00E+00	0	0.00E+00	0	0.00E+00
NC_015139	1450	C	2507	0	0.00E+00	0	0.00E+00	2507	1.00E+00	0	0.00E+00
NC_015139	1451	T	2483	0	0.00E+00	2483	1.00E+00	0	0.00E+00	0	0.00E+00
NC_015139	1452	A	2489	2486	9.99E-01	0	0.00E+00	0	0.00E+00	3	1.21E-03
NC_015139	1453	T	2483	0	0.00E+00	2482	1.00E+00	0	0.00E+00	1	4.03E-04
NC_015139	1454	A	2483	2483	1.00E+00	0	0.00E+00	0	0.00E+00	0	0.00E+00
NC_015139	1455	A	2489	2489	1.00E+00	0	0.00E+00	0	0.00E+00	0	0.00E+00
NC_015139	1456	G	2482	0	0.00E+00	0	0.00E+00	0	0.00E+00	2482	1.00E+00
NC_015139	1457	T	2466	0	0.00E+00	2465	1.00E+00	0	0.00E+00	1	4.06E-04
NC_015139	1458	A	2474	2473	1.00E+00	0	0.00E+00	1	4.04E-04	0	0.00E+00
NC_015139	1459	G	2480	0	0.00E+00	0	0.00E+00	0	0.00E+00	2480	1.00E+00
NC_015139	1460	A	2478	2477	1.00E+00	0	0.00E+00	1	4.04E-04	0	0.00E+00
NC_015139	1461	T	2471	0	0.00E+00	2469	9.99E-01	0	0.00E+00	2	8.09E-04
NC_015139	1462	A	2455	2455	1.00E+00	0	0.00E+00	0	0.00E+00	0	0.00E+00
NC_015139	1463	A	2457	2457	1.00E+00	0	0.00E+00	0	0.00E+00	0	0.00E+00
NC_015139	1464	T	2444	1	4.09E-04	2441	9.99E-01	1	4.09E-04	1	4.09E-04
NC_015139	1465	T	2440	0	0.00E+00	2439	1.00E+00	0	0.00E+00	1	4.10E-04
NC_015139	1466	G	2448	0	0.00E+00	0	0.00E+00	0	0.00E+00	2448	1.00E+00
NC_015139	1467	A	2435	2434	1.00E+00	0	0.00E+00	1	4.11E-04	0	0.00E+00
NC_015139	1468	G	2441	0	0.00E+00	0	0.00E+00	0	0.00E+00	2441	1.00E+00
NC_015139	1469	A	2431	2431	1.00E+00	0	0.00E+00	0	0.00E+00	0	0.00E+00
NC_015139	1470	G	2438	0	0.00E+00	1	4.10E-04	0	0.00E+00	2437	1.00E+00
NC_015139	1471	C	2441	0	0.00E+00	0	0.00E+00	2441	1.00E+00	0	0.00E+00
NC_015139	1472	T	2436	0	0.00E+00	2436	1.00E+00	0	0.00E+00	0	0.00E+00
NC_015139	1473	T	2431	0	0.00E+00	2429	9.99E-01	0	0.00E+00	2	8.23E-04
NC_015139	1474	G	2419	0	0.00E+00	0	0.00E+00	0	0.00E+00	2419	1.00E+00
NC_015139	1475	T	2412	0	0.00E+00	2412	1.00E+00	0	0.00E+00	0	0.00E+00
NC_015139	1476	T	2410	0	0.00E+00	2410	1.00E+00	0	0.00E+00	0	0.00E+00
NC_015139	1477	A	2418	2418	1.00E+00	0	0.00E+00	0	0.00E+00	0	0.00E+00
NC_015139	1478	T	2413	0	0.00E+00	2412	1.00E+00	0	0.00E+00	1	4.14E-04
NC_015139	1479	T	2402	1	4.16E-04	2401	1.00E+00	0	0.00E+00	0	0.00E+00
NC_015139	1480	G	2411	0	0.00E+00	2	8.30E-04	0	0.00E+00	2409	9.99E-01
NC_015139	1481	A	2404	2404	1.00E+00	0	0.00E+00	0	0.00E+00	0	0.00E+00
NC_015139	1482	A	2408	2406	9.99E-01	0	0.00E+00	2	8.31E-04	0	0.00E+00
NC_015139	1483	C	2413	0	0.00E+00	0	0.00E+00	2413	1.00E+00	0	0.00E+00
NC_015139	1484	A	2408	2408	1.00E+00	0	0.00E+00	0	0.00E+00	0	0.00E+00
NC_015139	1485	G	2423	1	4.13E-04	0	0.00E+00	0	0.00E+00	2422	1.00E+00
NC_015139	1486	T	2413	0	0.00E+00	2413	1.00E+00	0	0.00E+00	0	0.00E+00
NC_015139	1487	A	2417	2416	1.00E+00	0	0.00E+00	1	4.14E-04	0	0.00E+00
NC_015139	1488	T	2425	0	0.00E+00	2424	1.00E+00	0	0.00E+00	1	4.12E-04
NC_015139	1489	A	2412	2410	9.99E-01	0	0.00E+00	2	8.29E-04	0	0.00E+00
NC_015139	1490	A	2395	2393	9.99E-01	0	0.00E+00	2	8.35E-04	0	0.00E+00
NC_015139	1491	C	2408	0	0.00E+00	1	4.15E-04	2407	1.00E+00	0	0.00E+00
NC_015139	1492	A	2409	2409	1.00E+00	0	0.00E+00	0	0.00E+00	0	0.00E+00
NC_015139	1493	T	2409	0	0.00E+00	2408	1.00E+00	0	0.00E+00	1	4.15E-04
NC_015139	1494	G	2415	0	0.00E+00	0	0.00E+00	0	0.00E+00	2415	1.00E+00
NC_015139	1495	A	2374	2370	9.98E-01	2	8.42E-04	2	8.42E-04	0	0.00E+00
NC_015139	1496	C	2383	0	0.00E+00	0	0.00E+00	2383	1.00E+00	0	0.00E+00
NC_015139	1497	T	2388	0	0.00E+00	2386	9.99E-01	0	0.00E+00	2	8.38E-04
NC_015139	1498	T	2384	0	0.00E+00	2384	1.00E+00	0	0.00E+00	0	0.00E+00
NC_015139	1499	A	2372	2371	1.00E+00	0	0.00E+00	1	4.22E-04	0	0.00E+00
NC_015139	1500	T	2355	0	0.00E+00	2354	1.00E+00	0	0.00E+00	1	4.25E-04
NC_015139	1501	A	2320	2320	1.00E+00	0	0.00E+00	0	0.00E+00	0	0.00E+00
NC_015139	1502	T	2314	0	0.00E+00	2314	1.00E+00	0	0.00E+00	0	0.00E+00
NC_015139	1503	A	2299	2298	1.00E+00	0	0.00E+00	1	4.35E-04	0	0.00E+00
NC_015139	1504	G	2316	0	0.00E+00	0	0.00E+00	0	0.00E+00	2316	1.00E+00
NC_015139	1505	C	2305	1	4.34E-04	0	0.00E+00	2304	1.00E+00	0	0.00E+00
NC_015139	1506	C	2311	0	0.00E+00	0	0.00E+00	2311	1.00E+00	0	0.00E+00
NC_015139	1507	A	2319	2318	1.00E+00	0	0.00E+00	0	0.00E+00	1	4.31E-04
NC_015139	1508	T	2319	0	0.00E+00	2318	1.00E+00	1	4.31E-04	0	0.00E+00
NC_015139	1509	G	2313	0	0.00E+00	0	0.00E+00	0	0.00E+00	2313	1.00E+00
NC_015139	1510	T	2310	0	0.00E+00	2310	1.00E+00	0	0.00E+00	0	0.00E+00
NC_015139	1511	C	2309	0	0.00E+00	0	0.00E+00	2309	1.00E+00	0	0.00E+00
NC_015139	1512	A	2300	2300	1.00E+00	0	0.00E+00	0	0.00E+00	0	0.00E+00
NC_015139	1513	A	2306	2306	1.00E+00	0	0.00E+00	0	0.00E+00	0	0.00E+00
NC_015139	1514	C	2318	1	4.31E-04	0	0.00E+00	2317	1.00E+00	0	0.00E+00
NC_015139	1515	C	2316	0	0.00E+00	0	0.00E+00	2316	1.00E+00	0	0.00E+00
NC_015139	1516	A	2304	2304	1.00E+00	0	0.00E+00	0	0.00E+00	0	0.00E+00
NC_015139	1517	A	2315	2313	9.99E-01	0	0.00E+00	2	8.64E-04	0	0.00E+00
NC_015139	1518	T	2313	1	4.32E-04	2312	1.00E+00	0	0.00E+00	0	0.00E+00
NC_015139	1519	G	2300	0	0.00E+00	0	0.00E+00	0	0.00E+00	2300	1.00E+00
NC_015139	1520	T	2299	0	0.00E+00	2299	1.00E+00	0	0.00E+00	0	0.00E+00
NC_015139	1521	A	2307	2306	1.00E+00	0	0.00E+00	1	4.33E-04	0	0.00E+00
NC_015139	1522	A	2293	2293	1.00E+00	0	0.00E+00	0	0.00E+00	0	0.00E+00
NC_015139	1523	A	2271	2269	9.99E-01	0	0.00E+00	2	8.81E-04	0	0.00E+00
NC_015139	1524	A	2289	2289	1.00E+00	0	0.00E+00	0	0.00E+00	0	0.00E+00
NC_015139	1525	T	2280	0	0.00E+00	2277	9.99E-01	2	8.77E-04	1	4.39E-04
NC_015139	1526	G	2278	0	0.00E+00	0	0.00E+00	0	0.00E+00	2278	1.00E+00
NC_015139	1527	G	2271	0	0.00E+00	0	0.00E+00	0	0.00E+00	2271	1.00E+00
NC_015139	1528	C	2261	0	0.00E+00	0	0.00E+00	2261	1.00E+00	0	0.00E+00
NC_015139	1529	T	2259	0	0.00E+00	2259	1.00E+00	0	0.00E+00	0	0.00E+00
NC_015139	1530	A	2279	2277	9.99E-01	0	0.00E+00	1	4.39E-04	1	4.39E-04
NC_015139	1531	A	2267	2267	1.00E+00	0	0.00E+00	0	0.00E+00	0	0.00E+00
NC_015139	1532	G	2271	0	0.00E+00	1	4.40E-04	0	0.00E+00	2270	1.00E+00
NC_015139	1533	A	2260	2260	1.00E+00	0	0.00E+00	0	0.00E+00	0	0.00E+00
NC_015139	1534	T	2246	0	0.00E+00	2246	1.00E+00	0	0.00E+00	0	0.00E+00
NC_015139	1535	C	2244	0	0.00E+00	0	0.00E+00	2244	1.00E+00	0	0.00E+00
NC_015139	1536	C	2232	0	0.00E+00	0	0.00E+00	2232	1.00E+00	0	0.00E+00
NC_015139	1537	T	2249	0	0.00E+00	2247	9.99E-01	0	0.00E+00	2	8.89E-04
NC_015139	1538	T	2222	0	0.00E+00	2222	1.00E+00	0	0.00E+00	0	0.00E+00
NC_015139	1539	T	2224	1	4.50E-04	2222	9.99E-01	1	4.50E-04	0	0.00E+00
NC_015139	1540	T	2222	0	0.00E+00	2222	1.00E+00	0	0.00E+00	0	0.00E+00
NC_015139	1541	A	2214	2214	1.00E+00	0	0.00E+00	0	0.00E+00	0	0.00E+00
NC_015139	1542	G	2217	0	0.00E+00	0	0.00E+00	0	0.00E+00	2217	1.00E+00
NC_015139	1543	T	2214	0	0.00E+00	2214	1.00E+00	0	0.00E+00	0	0.00E+00
NC_015139	1544	T	2189	0	0.00E+00	2189	1.00E+00	0	0.00E+00	0	0.00E+00
NC_015139	1545	T	2202	0	0.00E+00	2200	9.99E-01	1	4.54E-04	1	4.54E-04
NC_015139	1546	A	2192	2192	1.00E+00	0	0.00E+00	0	0.00E+00	0	0.00E+00
NC_015139	1547	G	2190	0	0.00E+00	2	9.13E-04	0	0.00E+00	2188	9.99E-01
NC_015139	1548	A	2175	2174	1.00E+00	0	0.00E+00	1	4.60E-04	0	0.00E+00
NC_015139	1549	T	2179	0	0.00E+00	2178	1.00E+00	0	0.00E+00	1	4.59E-04
NC_015139	1550	T	2186	0	0.00E+00	2185	1.00E+00	0	0.00E+00	1	4.57E-04
NC_015139	1551	C	2174	0	0.00E+00	0	0.00E+00	2174	1.00E+00	0	0.00E+00
NC_015139	1552	A	2174	2174	1.00E+00	0	0.00E+00	0	0.00E+00	0	0.00E+00
NC_015139	1553	T	2177	0	0.00E+00	2176	1.00E+00	1	4.59E-04	0	0.00E+00
NC_015139	1554	A	2174	2173	1.00E+00	0	0.00E+00	1	4.60E-04	0	0.00E+00
NC_015139	1555	A	2191	2189	9.99E-01	1	4.56E-04	0	0.00E+00	1	4.56E-04
NC_015139	1556	T	2181	0	0.00E+00	2180	1.00E+00	0	0.00E+00	1	4.59E-04
NC_015139	1557	A	2176	2175	1.00E+00	0	0.00E+00	1	4.60E-04	0	0.00E+00
NC_015139	1558	A	2174	2172	9.99E-01	0	0.00E+00	0	0.00E+00	2	9.20E-04
NC_015139	1559	T	2190	0	0.00E+00	2190	1.00E+00	0	0.00E+00	0	0.00E+00
NC_015139	1560	T	2187	1	4.57E-04	2186	1.00E+00	0	0.00E+00	0	0.00E+00
NC_015139	1561	T	2185	0	0.00E+00	2183	9.99E-01	0	0.00E+00	2	9.15E-04
NC_015139	1562	T	2179	0	0.00E+00	2178	1.00E+00	1	4.59E-04	0	0.00E+00
NC_015139	1563	T	2183	0	0.00E+00	2183	1.00E+00	0	0.00E+00	0	0.00E+00
NC_015139	1564	T	2180	0	0.00E+00	2180	1.00E+00	0	0.00E+00	0	0.00E+00
NC_015139	1565	T	2199	0	0.00E+00	2199	1.00E+00	0	0.00E+00	0	0.00E+00
NC_015139	1566	A	2198	2198	1.00E+00	0	0.00E+00	0	0.00E+00	0	0.00E+00
NC_015139	1567	T	2192	1	4.56E-04	2191	1.00E+00	0	0.00E+00	0	0.00E+00
NC_015139	1568	C	2191	1	4.56E-04	0	0.00E+00	2190	1.00E+00	0	0.00E+00
NC_015139	1569	G	2193	0	0.00E+00	0	0.00E+00	0	0.00E+00	2193	1.00E+00
NC_015139	1570	A	2195	2195	1.00E+00	0	0.00E+00	0	0.00E+00	0	0.00E+00
NC_015139	1571	G	2197	0	0.00E+00	0	0.00E+00	0	0.00E+00	2197	1.00E+00
NC_015139	1572	G	2195	0	0.00E+00	0	0.00E+00	0	0.00E+00	2195	1.00E+00
NC_015139	1573	A	2186	2185	1.00E+00	0	0.00E+00	1	4.57E-04	0	0.00E+00
NC_015139	1574	G	2194	0	0.00E+00	0	0.00E+00	0	0.00E+00	2194	1.00E+00
NC_015139	1575	A	2188	2188	1.00E+00	0	0.00E+00	0	0.00E+00	0	0.00E+00
NC_015139	1576	G	2191	0	0.00E+00	1	4.56E-04	0	0.00E+00	2190	1.00E+00
NC_015139	1577	A	2181	2181	1.00E+00	0	0.00E+00	0	0.00E+00	0	0.00E+00
NC_015139	1578	A	2187	2185	9.99E-01	0	0.00E+00	2	9.14E-04	0	0.00E+00
NC_015139	1579	A	2186	2186	1.00E+00	0	0.00E+00	0	0.00E+00	0	0.00E+00
NC_015139	1580	T	2178	0	0.00E+00	2177	1.00E+00	1	4.59E-04	0	0.00E+00
NC_015139	1581	T	2191	0	0.00E+00	2190	1.00E+00	0	0.00E+00	1	4.56E-04
NC_015139	1582	A	2201	2201	1.00E+00	0	0.00E+00	0	0.00E+00	0	0.00E+00
NC_015139	1583	T	2199	0	0.00E+00	2199	1.00E+00	0	0.00E+00	0	0.00E+00
NC_015139	1584	A	2210	2209	1.00E+00	1	4.52E-04	0	0.00E+00	0	0.00E+00
NC_015139	1585	A	2213	2213	1.00E+00	0	0.00E+00	0	0.00E+00	0	0.00E+00
NC_015139	1586	A	2206	2206	1.00E+00	0	0.00E+00	0	0.00E+00	0	0.00E+00
NC_015139	1587	C	2207	0	0.00E+00	2	9.06E-04	2205	9.99E-01	0	0.00E+00
NC_015139	1588	G	2201	0	0.00E+00	2	9.09E-04	0	0.00E+00	2199	9.99E-01
NC_015139	1589	A	2211	2211	1.00E+00	0	0.00E+00	0	0.00E+00	0	0.00E+00
NC_015139	1590	A	2219	2218	1.00E+00	0	0.00E+00	1	4.51E-04	0	0.00E+00
NC_015139	1591	T	2227	0	0.00E+00	2224	9.99E-01	1	4.49E-04	2	8.98E-04
NC_015139	1592	C	2210	0	0.00E+00	0	0.00E+00	2210	1.00E+00	0	0.00E+00
NC_015139	1593	T	2208	0	0.00E+00	2208	1.00E+00	0	0.00E+00	0	0.00E+00
NC_015139	1594	A	2195	2195	1.00E+00	0	0.00E+00	0	0.00E+00	0	0.00E+00
NC_015139	1595	T	2202	0	0.00E+00	2202	1.00E+00	0	0.00E+00	0	0.00E+00
NC_015139	1596	A	2178	2177	1.00E+00	0	0.00E+00	1	4.59E-04	0	0.00E+00
NC_015139	1597	T	2180	0	0.00E+00	2180	1.00E+00	0	0.00E+00	0	0.00E+00
NC_015139	1598	A	2172	2172	1.00E+00	0	0.00E+00	0	0.00E+00	0	0.00E+00
NC_015139	1599	C	2164	0	0.00E+00	0	0.00E+00	2164	1.00E+00	0	0.00E+00
NC_015139	1600	A	2180	2179	1.00E+00	0	0.00E+00	1	4.59E-04	0	0.00E+00
NC_015139	1601	T	2181	0	0.00E+00	2181	1.00E+00	0	0.00E+00	0	0.00E+00
NC_015139	1602	A	2174	2174	1.00E+00	0	0.00E+00	0	0.00E+00	0	0.00E+00
NC_015139	1603	G	2183	0	0.00E+00	1	4.58E-04	0	0.00E+00	2182	1.00E+00
NC_015139	1604	A	2177	2177	1.00E+00	0	0.00E+00	0	0.00E+00	0	0.00E+00
NC_015139	1605	A	2184	2184	1.00E+00	0	0.00E+00	0	0.00E+00	0	0.00E+00
NC_015139	1606	A	2182	2182	1.00E+00	0	0.00E+00	0	0.00E+00	0	0.00E+00
NC_015139	1607	T	2191	0	0.00E+00	2191	1.00E+00	0	0.00E+00	0	0.00E+00
NC_015139	1608	A	2178	2178	1.00E+00	0	0.00E+00	0	0.00E+00	0	0.00E+00
NC_015139	1609	T	2187	0	0.00E+00	2187	1.00E+00	0	0.00E+00	0	0.00E+00
NC_015139	1610	A	2168	2166	9.99E-01	0	0.00E+00	2	9.23E-04	0	0.00E+00
NC_015139	1611	A	2172	2170	9.99E-01	0	0.00E+00	2	9.21E-04	0	0.00E+00
NC_015139	1612	T	2172	0	0.00E+00	2171	1.00E+00	1	4.60E-04	0	0.00E+00
NC_015139	1613	T	2161	0	0.00E+00	2159	9.99E-01	0	0.00E+00	2	9.25E-04
NC_015139	1614	T	2158	0	0.00E+00	2158	1.00E+00	0	0.00E+00	0	0.00E+00
NC_015139	1615	C	2167	0	0.00E+00	0	0.00E+00	2167	1.00E+00	0	0.00E+00
NC_015139	1616	T	2138	0	0.00E+00	2138	1.00E+00	0	0.00E+00	0	0.00E+00
NC_015139	1617	C	2158	0	0.00E+00	0	0.00E+00	2158	1.00E+00	0	0.00E+00
NC_015139	1618	T	2150	0	0.00E+00	2149	1.00E+00	0	0.00E+00	1	4.65E-04
NC_015139	1619	A	2147	2147	1.00E+00	0	0.00E+00	0	0.00E+00	0	0.00E+00
NC_015139	1620	T	2147	0	0.00E+00	2146	1.00E+00	1	4.66E-04	0	0.00E+00
NC_015139	1621	G	2156	0	0.00E+00	0	0.00E+00	0	0.00E+00	2156	1.00E+00
NC_015139	1622	A	2136	2136	1.00E+00	0	0.00E+00	0	0.00E+00	0	0.00E+00
NC_015139	1623	A	2162	2162	1.00E+00	0	0.00E+00	0	0.00E+00	0	0.00E+00
NC_015139	1624	T	2153	0	0.00E+00	2153	1.00E+00	0	0.00E+00	0	0.00E+00
NC_015139	1625	A	2158	2158	1.00E+00	0	0.00E+00	0	0.00E+00	0	0.00E+00
NC_015139	1626	T	2154	0	0.00E+00	2151	9.99E-01	0	0.00E+00	3	1.39E-03
NC_015139	1627	T	2150	0	0.00E+00	2149	1.00E+00	1	4.65E-04	0	0.00E+00
NC_015139	1628	A	2145	2145	1.00E+00	0	0.00E+00	0	0.00E+00	0	0.00E+00
NC_015139	1629	T	2152	0	0.00E+00	2152	1.00E+00	0	0.00E+00	0	0.00E+00
NC_015139	1630	T	2132	1	4.69E-04	2131	1.00E+00	0	0.00E+00	0	0.00E+00
NC_015139	1631	T	2124	0	0.00E+00	2122	9.99E-01	0	0.00E+00	2	9.42E-04
NC_015139	1632	C	2123	2	9.42E-04	0	0.00E+00	2121	9.99E-01	0	0.00E+00
NC_015139	1633	A	2122	2120	9.99E-01	0	0.00E+00	2	9.43E-04	0	0.00E+00
NC_015139	1634	A	2123	2122	1.00E+00	1	4.71E-04	0	0.00E+00	0	0.00E+00
NC_015139	1635	A	2124	2124	1.00E+00	0	0.00E+00	0	0.00E+00	0	0.00E+00
NC_015139	1636	A	2133	2133	1.00E+00	0	0.00E+00	0	0.00E+00	0	0.00E+00
NC_015139	1637	T	2119	0	0.00E+00	2119	1.00E+00	0	0.00E+00	0	0.00E+00
NC_015139	1638	C	2119	0	0.00E+00	0	0.00E+00	2119	1.00E+00	0	0.00E+00
NC_015139	1639	A	2118	2116	9.99E-01	0	0.00E+00	1	4.72E-04	1	4.72E-04
NC_015139	1640	T	2121	0	0.00E+00	2120	1.00E+00	1	4.71E-04	0	0.00E+00
NC_015139	1641	A	2125	2125	1.00E+00	0	0.00E+00	0	0.00E+00	0	0.00E+00
NC_015139	1642	T	2100	0	0.00E+00	2100	1.00E+00	0	0.00E+00	0	0.00E+00
NC_015139	1643	G	2106	0	0.00E+00	1	4.75E-04	0	0.00E+00	2105	1.00E+00
NC_015139	1644	A	2118	2118	1.00E+00	0	0.00E+00	0	0.00E+00	0	0.00E+00
NC_015139	1645	A	2118	2118	1.00E+00	0	0.00E+00	0	0.00E+00	0	0.00E+00
NC_015139	1646	T	2118	0	0.00E+00	2117	1.00E+00	0	0.00E+00	1	4.72E-04
NC_015139	1647	A	2130	2129	1.00E+00	0	0.00E+00	1	4.69E-04	0	0.00E+00
NC_015139	1648	T	2126	0	0.00E+00	2125	1.00E+00	0	0.00E+00	1	4.70E-04
NC_015139	1649	G	2131	0	0.00E+00	0	0.00E+00	0	0.00E+00	2131	1.00E+00
NC_015139	1650	A	2141	2140	1.00E+00	0	0.00E+00	0	0.00E+00	1	4.67E-04
NC_015139	1651	T	2125	0	0.00E+00	2122	9.99E-01	0	0.00E+00	3	1.41E-03
NC_015139	1652	C	2137	0	0.00E+00	0	0.00E+00	2137	1.00E+00	0	0.00E+00
NC_015139	1653	C	2125	0	0.00E+00	0	0.00E+00	2125	1.00E+00	0	0.00E+00
NC_015139	1654	A	2139	2139	1.00E+00	0	0.00E+00	0	0.00E+00	0	0.00E+00
NC_015139	1655	T	2122	0	0.00E+00	2122	1.00E+00	0	0.00E+00	0	0.00E+00
NC_015139	1656	A	2117	2115	9.99E-01	0	0.00E+00	2	9.45E-04	0	0.00E+00
NC_015139	1657	G	2126	0	0.00E+00	0	0.00E+00	1	4.70E-04	2125	1.00E+00
NC_015139	1658	T	2123	0	0.00E+00	2121	9.99E-01	0	0.00E+00	2	9.42E-04
NC_015139	1659	G	2123	0	0.00E+00	1	4.71E-04	0	0.00E+00	2122	1.00E+00
NC_015139	1660	G	2137	0	0.00E+00	0	0.00E+00	0	0.00E+00	2137	1.00E+00
NC_015139	1661	G	2141	2	9.34E-04	0	0.00E+00	0	0.00E+00	2139	9.99E-01
NC_015139	1662	T	2137	0	0.00E+00	2137	1.00E+00	0	0.00E+00	0	0.00E+00
NC_015139	1663	T	2117	0	0.00E+00	2117	1.00E+00	0	0.00E+00	0	0.00E+00
NC_015139	1664	G	2124	0	0.00E+00	0	0.00E+00	0	0.00E+00	2124	1.00E+00
NC_015139	1665	C	2127	0	0.00E+00	0	0.00E+00	2127	1.00E+00	0	0.00E+00
NC_015139	1666	C	2122	0	0.00E+00	0	0.00E+00	2122	1.00E+00	0	0.00E+00
NC_015139	1667	C	2118	0	0.00E+00	0	0.00E+00	2118	1.00E+00	0	0.00E+00
NC_015139	1668	G	2140	0	0.00E+00	0	0.00E+00	0	0.00E+00	2140	1.00E+00
NC_015139	1669	G	2144	0	0.00E+00	2	9.33E-04	0	0.00E+00	2142	9.99E-01
NC_015139	1670	G	2146	0	0.00E+00	0	0.00E+00	0	0.00E+00	2146	1.00E+00
NC_015139	1671	A	2123	2121	9.99E-01	0	0.00E+00	2	9.42E-04	0	0.00E+00
NC_015139	1672	C	2151	0	0.00E+00	0	0.00E+00	2151	1.00E+00	0	0.00E+00
NC_015139	1673	T	2148	0	0.00E+00	2147	1.00E+00	0	0.00E+00	1	4.66E-04
NC_015139	1674	C	2153	0	0.00E+00	0	0.00E+00	2153	1.00E+00	0	0.00E+00
NC_015139	1675	G	2157	0	0.00E+00	2	9.27E-04	0	0.00E+00	2155	9.99E-01
NC_015139	1676	A	2154	2153	1.00E+00	0	0.00E+00	1	4.64E-04	0	0.00E+00
NC_015139	1677	A	2127	2127	1.00E+00	0	0.00E+00	0	0.00E+00	0	0.00E+00
NC_015139	1678	C	2150	0	0.00E+00	0	0.00E+00	2150	1.00E+00	0	0.00E+00
NC_015139	1679	C	2156	0	0.00E+00	0	0.00E+00	2156	1.00E+00	0	0.00E+00
NC_015139	1680	C	2143	0	0.00E+00	0	0.00E+00	2143	1.00E+00	0	0.00E+00
NC_015139	1681	G	2151	0	0.00E+00	0	0.00E+00	0	0.00E+00	2151	1.00E+00
NC_015139	1682	G	2135	0	0.00E+00	0	0.00E+00	0	0.00E+00	2135	1.00E+00
NC_015139	1683	A	2126	2126	1.00E+00	0	0.00E+00	0	0.00E+00	0	0.00E+00
NC_015139	1684	A	2140	2139	1.00E+00	0	0.00E+00	1	4.67E-04	0	0.00E+00
NC_015139	1685	C	2140	1	4.67E-04	0	0.00E+00	2138	9.99E-01	1	4.67E-04
NC_015139	1686	T	2131	0	0.00E+00	2131	1.00E+00	0	0.00E+00	0	0.00E+00
NC_015139	1687	A	2137	2137	1.00E+00	0	0.00E+00	0	0.00E+00	0	0.00E+00
NC_015139	1688	G	2141	0	0.00E+00	0	0.00E+00	0	0.00E+00	2141	1.00E+00
NC_015139	1689	T	2142	0	0.00E+00	2142	1.00E+00	0	0.00E+00	0	0.00E+00
NC_015139	1690	C	2146	0	0.00E+00	0	0.00E+00	2146	1.00E+00	0	0.00E+00
NC_015139	1691	G	2146	0	0.00E+00	0	0.00E+00	0	0.00E+00	2146	1.00E+00
NC_015139	1692	G	2145	0	0.00E+00	1	4.66E-04	0	0.00E+00	2144	1.00E+00
NC_015139	1693	A	2163	2161	9.99E-01	0	0.00E+00	2	9.25E-04	0	0.00E+00
NC_015139	1694	T	2154	0	0.00E+00	2152	9.99E-01	1	4.64E-04	1	4.64E-04
NC_015139	1695	G	2138	0	0.00E+00	0	0.00E+00	0	0.00E+00	2138	1.00E+00
NC_015139	1696	G	2141	0	0.00E+00	3	1.40E-03	0	0.00E+00	2138	9.99E-01
NC_015139	1697	A	2132	2131	1.00E+00	0	0.00E+00	1	4.69E-04	0	0.00E+00
NC_015139	1698	G	2142	0	0.00E+00	0	0.00E+00	0	0.00E+00	2142	1.00E+00
NC_015139	1699	T	2088	0	0.00E+00	2088	1.00E+00	0	0.00E+00	0	0.00E+00
NC_015139	1700	A	2121	2120	1.00E+00	0	0.00E+00	1	4.71E-04	0	0.00E+00
NC_015139	1701	G	2108	1	4.74E-04	0	0.00E+00	0	0.00E+00	2107	1.00E+00
NC_015139	1702	A	2107	2106	1.00E+00	0	0.00E+00	0	0.00E+00	1	4.75E-04
NC_015139	1703	T	2105	0	0.00E+00	2105	1.00E+00	0	0.00E+00	0	0.00E+00
NC_015139	1704	A	2107	2105	9.99E-01	0	0.00E+00	2	9.49E-04	0	0.00E+00
NC_015139	1705	A	2088	2088	1.00E+00	0	0.00E+00	0	0.00E+00	0	0.00E+00
NC_015139	1706	T	2107	0	0.00E+00	2107	1.00E+00	0	0.00E+00	0	0.00E+00
NC_015139	1707	T	2107	0	0.00E+00	2106	1.00E+00	0	0.00E+00	1	4.75E-04
NC_015139	1708	T	2102	0	0.00E+00	2101	1.00E+00	0	0.00E+00	1	4.76E-04
NC_015139	1709	C	2109	0	0.00E+00	0	0.00E+00	2109	1.00E+00	0	0.00E+00
NC_015139	1710	C	2120	0	0.00E+00	0	0.00E+00	2120	1.00E+00	0	0.00E+00
NC_015139	1711	T	2102	0	0.00E+00	2102	1.00E+00	0	0.00E+00	0	0.00E+00
NC_015139	1712	T	2097	0	0.00E+00	2097	1.00E+00	0	0.00E+00	0	0.00E+00
NC_015139	1713	G	2086	0	0.00E+00	0	0.00E+00	1	4.79E-04	2085	1.00E+00
NC_015139	1714	T	2096	0	0.00E+00	2096	1.00E+00	0	0.00E+00	0	0.00E+00
NC_015139	1715	T	2084	0	0.00E+00	2083	1.00E+00	1	4.80E-04	0	0.00E+00
NC_015139	1716	A	2090	2089	1.00E+00	0	0.00E+00	1	4.78E-04	0	0.00E+00
NC_015139	1717	A	2104	2101	9.99E-01	0	0.00E+00	3	1.43E-03	0	0.00E+00
NC_015139	1718	A	2113	2110	9.99E-01	0	0.00E+00	3	1.42E-03	0	0.00E+00
NC_015139	1719	A	2115	2113	9.99E-01	0	0.00E+00	0	0.00E+00	2	9.46E-04
NC_015139	1720	T	2094	0	0.00E+00	2094	1.00E+00	0	0.00E+00	0	0.00E+00
NC_015139	1721	G	2116	0	0.00E+00	0	0.00E+00	0	0.00E+00	2116	1.00E+00
NC_015139	1722	A	2098	2098	1.00E+00	0	0.00E+00	0	0.00E+00	0	0.00E+00
NC_015139	1723	A	2086	2086	1.00E+00	0	0.00E+00	0	0.00E+00	0	0.00E+00
NC_015139	1724	A	2088	2088	1.00E+00	0	0.00E+00	0	0.00E+00	0	0.00E+00
NC_015139	1725	A	2099	2096	9.99E-01	0	0.00E+00	3	1.43E-03	0	0.00E+00
NC_015139	1726	A	2103	2103	1.00E+00	0	0.00E+00	0	0.00E+00	0	0.00E+00
NC_015139	1727	A	2108	2107	1.00E+00	0	0.00E+00	1	4.74E-04	0	0.00E+00
NC_015139	1728	A	2108	2107	1.00E+00	0	0.00E+00	1	4.74E-04	0	0.00E+00
NC_015139	1729	A	2106	2104	9.99E-01	0	0.00E+00	2	9.50E-04	0	0.00E+00
NC_015139	1730	A	2098	2096	9.99E-01	0	0.00E+00	1	4.77E-04	1	4.77E-04
NC_015139	1731	G	2117	0	0.00E+00	0	0.00E+00	0	0.00E+00	2117	1.00E+00
NC_015139	1732	T	2108	0	0.00E+00	2108	1.00E+00	0	0.00E+00	0	0.00E+00
NC_015139	1733	A	2119	2118	1.00E+00	0	0.00E+00	1	4.72E-04	0	0.00E+00
NC_015139	1734	A	2102	2099	9.99E-01	0	0.00E+00	1	4.76E-04	2	9.51E-04
NC_015139	1735	A	2112	2111	1.00E+00	0	0.00E+00	1	4.73E-04	0	0.00E+00
NC_015139	1736	A	2136	2135	1.00E+00	1	4.68E-04	0	0.00E+00	0	0.00E+00
NC_015139	1737	A	2117	2116	1.00E+00	0	0.00E+00	0	0.00E+00	1	4.72E-04
NC_015139	1738	A	2032	2030	9.99E-01	0	0.00E+00	1	4.92E-04	1	4.92E-04
NC_015139	1739	C	2187	0	0.00E+00	0	0.00E+00	2187	1.00E+00	0	0.00E+00
NC_015139	1740	C	2174	1	4.60E-04	0	0.00E+00	2173	1.00E+00	0	0.00E+00
NC_015139	1741	C	2169	0	0.00E+00	0	0.00E+00	2169	1.00E+00	0	0.00E+00
NC_015139	1742	C	2193	0	0.00E+00	0	0.00E+00	2193	1.00E+00	0	0.00E+00
NC_015139	1743	T	2165	0	0.00E+00	2165	1.00E+00	0	0.00E+00	0	0.00E+00
NC_015139	1744	C	2197	0	0.00E+00	0	0.00E+00	2197	1.00E+00	0	0.00E+00
NC_015139	1745	C	2190	2	9.13E-04	0	0.00E+00	2188	9.99E-01	0	0.00E+00
NC_015139	1746	C	2192	0	0.00E+00	0	0.00E+00	2192	1.00E+00	0	0.00E+00
NC_015139	1747	C	2200	0	0.00E+00	0	0.00E+00	2200	1.00E+00	0	0.00E+00
NC_015139	1748	A	2196	2195	1.00E+00	0	0.00E+00	1	4.55E-04	0	0.00E+00
NC_015139	1749	A	2206	2204	9.99E-01	0	0.00E+00	0	0.00E+00	2	9.07E-04
NC_015139	1750	A	2197	2197	1.00E+00	0	0.00E+00	0	0.00E+00	0	0.00E+00
NC_015139	1751	C	2227	0	0.00E+00	0	0.00E+00	2227	1.00E+00	0	0.00E+00
NC_015139	1752	C	2222	1	4.50E-04	0	0.00E+00	2221	1.00E+00	0	0.00E+00
NC_015139	1753	G	2209	0	0.00E+00	0	0.00E+00	0	0.00E+00	2209	1.00E+00
NC_015139	1754	T	2199	0	0.00E+00	2199	1.00E+00	0	0.00E+00	0	0.00E+00
NC_015139	1755	G	2201	0	0.00E+00	0	0.00E+00	1	4.54E-04	2200	1.00E+00
NC_015139	1756	C	2195	1	4.56E-04	0	0.00E+00	2194	1.00E+00	0	0.00E+00
NC_015139	1757	T	2209	0	0.00E+00	2209	1.00E+00	0	0.00E+00	0	0.00E+00
NC_015139	1758	T	2207	1	4.53E-04	2206	1.00E+00	0	0.00E+00	0	0.00E+00
NC_015139	1759	G	2221	0	0.00E+00	0	0.00E+00	0	0.00E+00	2221	1.00E+00
NC_015139	1760	C	2225	0	0.00E+00	0	0.00E+00	2225	1.00E+00	0	0.00E+00
NC_015139	1761	A	2199	2198	1.00E+00	0	0.00E+00	0	0.00E+00	1	4.55E-04
NC_015139	1762	T	2223	0	0.00E+00	2221	9.99E-01	1	4.50E-04	1	4.50E-04
NC_015139	1763	T	2233	0	0.00E+00	2233	1.00E+00	0	0.00E+00	0	0.00E+00
NC_015139	1764	T	2233	0	0.00E+00	2231	9.99E-01	0	0.00E+00	2	8.96E-04
NC_015139	1765	T	2248	0	0.00E+00	2248	1.00E+00	0	0.00E+00	0	0.00E+00
NC_015139	1766	T	2247	0	0.00E+00	2247	1.00E+00	0	0.00E+00	0	0.00E+00
NC_015139	1767	C	2239	0	0.00E+00	0	0.00E+00	2239	1.00E+00	0	0.00E+00
NC_015139	1768	A	2239	2239	1.00E+00	0	0.00E+00	0	0.00E+00	0	0.00E+00
NC_015139	1769	T	2229	0	0.00E+00	2228	1.00E+00	0	0.00E+00	1	4.49E-04
NC_015139	1770	T	2242	0	0.00E+00	2242	1.00E+00	0	0.00E+00	0	0.00E+00
NC_015139	1771	G	2211	0	0.00E+00	1	4.52E-04	0	0.00E+00	2210	1.00E+00
NC_015139	1772	C	2223	1	4.50E-04	0	0.00E+00	2222	1.00E+00	0	0.00E+00
NC_015139	1773	A	2225	2224	1.00E+00	0	0.00E+00	1	4.49E-04	0	0.00E+00
NC_015139	1774	C	2218	0	0.00E+00	0	0.00E+00	2218	1.00E+00	0	0.00E+00
NC_015139	1775	A	2218	2218	1.00E+00	0	0.00E+00	0	0.00E+00	0	0.00E+00
NC_015139	1776	C	2224	0	0.00E+00	1	4.50E-04	2223	1.00E+00	0	0.00E+00
NC_015139	1777	A	2234	2233	1.00E+00	0	0.00E+00	1	4.48E-04	0	0.00E+00
NC_015139	1778	G	2221	0	0.00E+00	1	4.50E-04	0	0.00E+00	2220	1.00E+00
NC_015139	1779	C	2235	0	0.00E+00	0	0.00E+00	2235	1.00E+00	0	0.00E+00
NC_015139	1780	T	2240	0	0.00E+00	2239	1.00E+00	0	0.00E+00	1	4.46E-04
NC_015139	1781	T	2253	0	0.00E+00	2252	1.00E+00	1	4.44E-04	0	0.00E+00
NC_015139	1782	T	2256	0	0.00E+00	2256	1.00E+00	0	0.00E+00	0	0.00E+00
NC_015139	1783	C	2264	0	0.00E+00	0	0.00E+00	2264	1.00E+00	0	0.00E+00
NC_015139	1784	T	2264	0	0.00E+00	2264	1.00E+00	0	0.00E+00	0	0.00E+00
NC_015139	1785	C	2272	0	0.00E+00	0	0.00E+00	2272	1.00E+00	0	0.00E+00
NC_015139	1786	T	2276	0	0.00E+00	2276	1.00E+00	0	0.00E+00	0	0.00E+00
NC_015139	1787	A	2266	2264	9.99E-01	0	0.00E+00	1	4.41E-04	1	4.41E-04
NC_015139	1788	T	2292	0	0.00E+00	2292	1.00E+00	0	0.00E+00	0	0.00E+00
NC_015139	1789	G	2278	0	0.00E+00	0	0.00E+00	0	0.00E+00	2278	1.00E+00
NC_015139	1790	T	2279	0	0.00E+00	2277	9.99E-01	0	0.00E+00	2	8.78E-04
NC_015139	1791	A	2270	2269	1.00E+00	0	0.00E+00	1	4.41E-04	0	0.00E+00
NC_015139	1792	T	2283	0	0.00E+00	2283	1.00E+00	0	0.00E+00	0	0.00E+00
NC_015139	1793	A	2270	2269	1.00E+00	0	0.00E+00	1	4.41E-04	0	0.00E+00
NC_015139	1794	C	2268	1	4.41E-04	0	0.00E+00	2267	1.00E+00	0	0.00E+00
NC_015139	1795	A	2275	2275	1.00E+00	0	0.00E+00	0	0.00E+00	0	0.00E+00
NC_015139	1796	T	2268	0	0.00E+00	2268	1.00E+00	0	0.00E+00	0	0.00E+00
NC_015139	1797	A	2262	2262	1.00E+00	0	0.00E+00	0	0.00E+00	0	0.00E+00
NC_015139	1798	G	2256	0	0.00E+00	1	4.43E-04	0	0.00E+00	2255	1.00E+00
NC_015139	1799	A	2268	2266	9.99E-01	0	0.00E+00	1	4.41E-04	1	4.41E-04
NC_015139	1800	A	2262	2261	1.00E+00	0	0.00E+00	1	4.42E-04	0	0.00E+00
NC_015139	1801	A	2276	2275	1.00E+00	0	0.00E+00	1	4.39E-04	0	0.00E+00
NC_015139	1802	A	2233	2232	1.00E+00	0	0.00E+00	0	0.00E+00	1	4.48E-04
NC_015139	1803	C	2258	1	4.43E-04	0	0.00E+00	2257	1.00E+00	0	0.00E+00
NC_015139	1804	T	2246	0	0.00E+00	2245	1.00E+00	0	0.00E+00	1	4.45E-04
NC_015139	1805	C	2250	0	0.00E+00	0	0.00E+00	2250	1.00E+00	0	0.00E+00
NC_015139	1806	A	2238	2238	1.00E+00	0	0.00E+00	0	0.00E+00	0	0.00E+00
NC_015139	1807	G	2256	0	0.00E+00	0	0.00E+00	1	4.43E-04	2255	1.00E+00
NC_015139	1808	T	2258	1	4.43E-04	2256	9.99E-01	1	4.43E-04	0	0.00E+00
NC_015139	1809	T	2249	0	0.00E+00	2249	1.00E+00	0	0.00E+00	0	0.00E+00
NC_015139	1810	T	2234	0	0.00E+00	2234	1.00E+00	0	0.00E+00	0	0.00E+00
NC_015139	1811	C	2240	0	0.00E+00	0	0.00E+00	2240	1.00E+00	0	0.00E+00
NC_015139	1812	T	2234	0	0.00E+00	2234	1.00E+00	0	0.00E+00	0	0.00E+00
NC_015139	1813	T	2239	0	0.00E+00	2236	9.99E-01	1	4.47E-04	2	8.93E-04
NC_015139	1814	T	2218	1	4.51E-04	2217	1.00E+00	0	0.00E+00	0	0.00E+00
NC_015139	1815	G	2231	0	0.00E+00	1	4.48E-04	0	0.00E+00	2230	1.00E+00
NC_015139	1816	T	2236	0	0.00E+00	2234	9.99E-01	1	4.47E-04	1	4.47E-04
NC_015139	1817	T	2232	0	0.00E+00	2232	1.00E+00	0	0.00E+00	0	0.00E+00
NC_015139	1818	T	2207	0	0.00E+00	2206	1.00E+00	1	4.53E-04	0	0.00E+00
NC_015139	1819	C	2206	0	0.00E+00	0	0.00E+00	2206	1.00E+00	0	0.00E+00
NC_015139	1820	C	2194	0	0.00E+00	0	0.00E+00	2193	1.00E+00	1	4.56E-04
NC_015139	1821	T	2205	0	0.00E+00	2205	1.00E+00	0	0.00E+00	0	0.00E+00
NC_015139	1822	T	2205	0	0.00E+00	2203	9.99E-01	1	4.54E-04	1	4.54E-04
NC_015139	1823	A	2217	2217	1.00E+00	0	0.00E+00	0	0.00E+00	0	0.00E+00
NC_015139	1824	T	2211	0	0.00E+00	2211	1.00E+00	0	0.00E+00	0	0.00E+00
NC_015139	1825	A	2200	2200	1.00E+00	0	0.00E+00	0	0.00E+00	0	0.00E+00
NC_015139	1826	A	2210	2210	1.00E+00	0	0.00E+00	0	0.00E+00	0	0.00E+00
NC_015139	1827	A	2228	2228	1.00E+00	0	0.00E+00	0	0.00E+00	0	0.00E+00
NC_015139	1828	T	2236	0	0.00E+00	2236	1.00E+00	0	0.00E+00	0	0.00E+00
NC_015139	1829	A	2233	2232	1.00E+00	0	0.00E+00	1	4.48E-04	0	0.00E+00
NC_015139	1830	G	2236	0	0.00E+00	0	0.00E+00	1	4.47E-04	2235	1.00E+00
NC_015139	1831	G	2247	1	4.45E-04	0	0.00E+00	0	0.00E+00	2246	1.00E+00
NC_015139	1832	A	2246	2243	9.99E-01	0	0.00E+00	1	4.45E-04	2	8.90E-04
NC_015139	1833	C	2263	1	4.42E-04	0	0.00E+00	2262	1.00E+00	0	0.00E+00
NC_015139	1834	T	2276	0	0.00E+00	2276	1.00E+00	0	0.00E+00	0	0.00E+00
NC_015139	1835	G	2256	0	0.00E+00	0	0.00E+00	0	0.00E+00	2256	1.00E+00
NC_015139	1836	C	2259	0	0.00E+00	1	4.43E-04	2258	1.00E+00	0	0.00E+00
NC_015139	1837	G	2271	0	0.00E+00	0	0.00E+00	0	0.00E+00	2271	1.00E+00
NC_015139	1838	A	2281	2280	1.00E+00	0	0.00E+00	1	4.38E-04	0	0.00E+00
NC_015139	1839	A	2288	2287	1.00E+00	0	0.00E+00	0	0.00E+00	1	4.37E-04
NC_015139	1840	T	2293	0	0.00E+00	2293	1.00E+00	0	0.00E+00	0	0.00E+00
NC_015139	1841	T	2281	0	0.00E+00	2280	1.00E+00	0	0.00E+00	1	4.38E-04
NC_015139	1842	C	2282	0	0.00E+00	0	0.00E+00	2282	1.00E+00	0	0.00E+00
NC_015139	1843	A	2289	2288	1.00E+00	0	0.00E+00	0	0.00E+00	1	4.37E-04
NC_015139	1844	A	2297	2297	1.00E+00	0	0.00E+00	0	0.00E+00	0	0.00E+00
NC_015139	1845	T	2294	0	0.00E+00	2293	1.00E+00	0	0.00E+00	1	4.36E-04
NC_015139	1846	A	2263	2263	1.00E+00	0	0.00E+00	0	0.00E+00	0	0.00E+00
NC_015139	1847	C	2272	1	4.40E-04	0	0.00E+00	2271	1.00E+00	0	0.00E+00
NC_015139	1848	T	2258	0	0.00E+00	2258	1.00E+00	0	0.00E+00	0	0.00E+00
NC_015139	1849	C	2280	0	0.00E+00	0	0.00E+00	2280	1.00E+00	0	0.00E+00
NC_015139	1850	A	2279	2278	1.00E+00	0	0.00E+00	1	4.39E-04	0	0.00E+00
NC_015139	1851	G	2285	0	0.00E+00	0	0.00E+00	0	0.00E+00	2285	1.00E+00
NC_015139	1852	T	2292	1	4.36E-04	2291	1.00E+00	0	0.00E+00	0	0.00E+00
NC_015139	1853	A	2300	2300	1.00E+00	0	0.00E+00	0	0.00E+00	0	0.00E+00
NC_015139	1854	A	2286	2286	1.00E+00	0	0.00E+00	0	0.00E+00	0	0.00E+00
NC_015139	1855	A	2288	2287	1.00E+00	0	0.00E+00	1	4.37E-04	0	0.00E+00
NC_015139	1856	T	2289	0	0.00E+00	2287	9.99E-01	0	0.00E+00	2	8.74E-04
NC_015139	1857	T	2292	0	0.00E+00	2291	1.00E+00	0	0.00E+00	1	4.36E-04
NC_015139	1858	T	2286	0	0.00E+00	2286	1.00E+00	0	0.00E+00	0	0.00E+00
NC_015139	1859	C	2292	0	0.00E+00	0	0.00E+00	2292	1.00E+00	0	0.00E+00
NC_015139	1860	A	2299	2298	1.00E+00	1	4.35E-04	0	0.00E+00	0	0.00E+00
NC_015139	1861	T	2301	0	0.00E+00	2301	1.00E+00	0	0.00E+00	0	0.00E+00
NC_015139	1862	C	2310	1	4.33E-04	0	0.00E+00	2309	1.00E+00	0	0.00E+00
NC_015139	1863	T	2318	0	0.00E+00	2317	1.00E+00	1	4.31E-04	0	0.00E+00
NC_015139	1864	T	2324	0	0.00E+00	2322	9.99E-01	1	4.30E-04	1	4.30E-04
NC_015139	1865	A	2302	2302	1.00E+00	0	0.00E+00	0	0.00E+00	0	0.00E+00
NC_015139	1866	G	2288	0	0.00E+00	0	0.00E+00	0	0.00E+00	2288	1.00E+00
NC_015139	1867	T	2276	1	4.39E-04	2275	1.00E+00	0	0.00E+00	0	0.00E+00
NC_015139	1868	C	2283	0	0.00E+00	0	0.00E+00	2283	1.00E+00	0	0.00E+00
NC_015139	1869	T	2275	0	0.00E+00	2275	1.00E+00	0	0.00E+00	0	0.00E+00
NC_015139	1870	T	2278	0	0.00E+00	2277	1.00E+00	1	4.39E-04	0	0.00E+00
NC_015139	1871	A	2264	2264	1.00E+00	0	0.00E+00	0	0.00E+00	0	0.00E+00
NC_015139	1872	C	2273	0	0.00E+00	0	0.00E+00	2273	1.00E+00	0	0.00E+00
NC_015139	1873	T	2270	0	0.00E+00	2268	9.99E-01	1	4.41E-04	1	4.41E-04
NC_015139	1874	G	2266	0	0.00E+00	1	4.41E-04	0	0.00E+00	2265	1.00E+00
NC_015139	1875	T	2260	0	0.00E+00	2259	1.00E+00	1	4.42E-04	0	0.00E+00
NC_015139	1876	A	2272	2271	1.00E+00	1	4.40E-04	0	0.00E+00	0	0.00E+00
NC_015139	1877	T	2264	0	0.00E+00	2264	1.00E+00	0	0.00E+00	0	0.00E+00
NC_015139	1878	G	2265	0	0.00E+00	0	0.00E+00	0	0.00E+00	2265	1.00E+00
NC_015139	1879	A	2269	2269	1.00E+00	0	0.00E+00	0	0.00E+00	0	0.00E+00
NC_015139	1880	A	2273	2272	1.00E+00	0	0.00E+00	0	0.00E+00	1	4.40E-04
NC_015139	1881	C	2283	0	0.00E+00	0	0.00E+00	2282	1.00E+00	1	4.38E-04
NC_015139	1882	A	2288	2287	1.00E+00	0	0.00E+00	1	4.37E-04	0	0.00E+00
NC_015139	1883	T	2267	0	0.00E+00	2265	9.99E-01	0	0.00E+00	2	8.82E-04
NC_015139	1884	T	2271	0	0.00E+00	2271	1.00E+00	0	0.00E+00	0	0.00E+00
NC_015139	1885	T	2252	1	4.44E-04	2251	1.00E+00	0	0.00E+00	0	0.00E+00
NC_015139	1886	A	2238	2238	1.00E+00	0	0.00E+00	0	0.00E+00	0	0.00E+00
NC_015139	1887	A	2235	2235	1.00E+00	0	0.00E+00	0	0.00E+00	0	0.00E+00
NC_015139	1888	T	2237	0	0.00E+00	2236	1.00E+00	1	4.47E-04	0	0.00E+00
NC_015139	1889	A	2231	2231	1.00E+00	0	0.00E+00	0	0.00E+00	0	0.00E+00
NC_015139	1890	A	2229	2229	1.00E+00	0	0.00E+00	0	0.00E+00	0	0.00E+00
NC_015139	1891	T	2230	0	0.00E+00	2230	1.00E+00	0	0.00E+00	0	0.00E+00
NC_015139	1892	A	2222	2222	1.00E+00	0	0.00E+00	0	0.00E+00	0	0.00E+00
NC_015139	1893	G	2229	0	0.00E+00	1	4.49E-04	0	0.00E+00	2228	1.00E+00
NC_015139	1894	A	2229	2228	1.00E+00	0	0.00E+00	0	0.00E+00	1	4.49E-04
NC_015139	1895	A	2243	2243	1.00E+00	0	0.00E+00	0	0.00E+00	0	0.00E+00
NC_015139	1896	A	2245	2244	1.00E+00	0	0.00E+00	1	4.45E-04	0	0.00E+00
NC_015139	1897	T	2251	0	0.00E+00	2251	1.00E+00	0	0.00E+00	0	0.00E+00
NC_015139	1898	A	2244	2244	1.00E+00	0	0.00E+00	0	0.00E+00	0	0.00E+00
NC_015139	1899	A	2233	2233	1.00E+00	0	0.00E+00	0	0.00E+00	0	0.00E+00
NC_015139	1900	A	2238	2238	1.00E+00	0	0.00E+00	0	0.00E+00	0	0.00E+00
NC_015139	1901	T	2239	0	0.00E+00	2239	1.00E+00	0	0.00E+00	0	0.00E+00
NC_015139	1902	G	2240	0	0.00E+00	1	4.46E-04	0	0.00E+00	2239	1.00E+00
NC_015139	1903	A	2227	2226	1.00E+00	0	0.00E+00	1	4.49E-04	0	0.00E+00
NC_015139	1904	C	2257	0	0.00E+00	0	0.00E+00	2257	1.00E+00	0	0.00E+00
NC_015139	1905	T	2261	0	0.00E+00	2261	1.00E+00	0	0.00E+00	0	0.00E+00
NC_015139	1906	T	2257	0	0.00E+00	2256	1.00E+00	0	0.00E+00	1	4.43E-04
NC_015139	1907	T	2245	0	0.00E+00	2244	1.00E+00	1	4.45E-04	0	0.00E+00
NC_015139	1908	T	2244	0	0.00E+00	2244	1.00E+00	0	0.00E+00	0	0.00E+00
NC_015139	1909	G	2232	0	0.00E+00	0	0.00E+00	1	4.48E-04	2231	1.00E+00
NC_015139	1910	A	2252	2252	1.00E+00	0	0.00E+00	0	0.00E+00	0	0.00E+00
NC_015139	1911	T	2256	0	0.00E+00	2256	1.00E+00	0	0.00E+00	0	0.00E+00
NC_015139	1912	A	2255	2253	9.99E-01	0	0.00E+00	0	0.00E+00	2	8.87E-04
NC_015139	1913	A	2254	2254	1.00E+00	0	0.00E+00	0	0.00E+00	0	0.00E+00
NC_015139	1914	T	2268	0	0.00E+00	2268	1.00E+00	0	0.00E+00	0	0.00E+00
NC_015139	1915	A	2269	2269	1.00E+00	0	0.00E+00	0	0.00E+00	0	0.00E+00
NC_015139	1916	C	2273	0	0.00E+00	1	4.40E-04	2272	1.00E+00	0	0.00E+00
NC_015139	1917	A	2267	2267	1.00E+00	0	0.00E+00	0	0.00E+00	0	0.00E+00
NC_015139	1918	A	2256	2255	1.00E+00	0	0.00E+00	1	4.43E-04	0	0.00E+00
NC_015139	1919	A	2282	2281	1.00E+00	1	4.38E-04	0	0.00E+00	0	0.00E+00
NC_015139	1920	A	2286	2285	1.00E+00	0	0.00E+00	1	4.37E-04	0	0.00E+00
NC_015139	1921	T	2290	0	0.00E+00	2289	1.00E+00	0	0.00E+00	1	4.37E-04
NC_015139	1922	A	2284	2283	1.00E+00	0	0.00E+00	1	4.38E-04	0	0.00E+00
NC_015139	1923	A	2290	2290	1.00E+00	0	0.00E+00	0	0.00E+00	0	0.00E+00
NC_015139	1924	T	2301	0	0.00E+00	2298	9.99E-01	1	4.35E-04	2	8.69E-04
NC_015139	1925	T	2288	0	0.00E+00	2288	1.00E+00	0	0.00E+00	0	0.00E+00
NC_015139	1926	A	2279	2274	9.98E-01	3	1.32E-03	1	4.39E-04	1	4.39E-04
NC_015139	1927	A	2276	2274	9.99E-01	0	0.00E+00	1	4.39E-04	1	4.39E-04
NC_015139	1928	T	2272	0	0.00E+00	2272	1.00E+00	0	0.00E+00	0	0.00E+00
NC_015139	1929	T	2265	0	0.00E+00	2265	1.00E+00	0	0.00E+00	0	0.00E+00
NC_015139	1930	T	2263	0	0.00E+00	2263	1.00E+00	0	0.00E+00	0	0.00E+00
NC_015139	1931	T	2264	0	0.00E+00	2264	1.00E+00	0	0.00E+00	0	0.00E+00
NC_015139	1932	T	2273	0	0.00E+00	2272	1.00E+00	1	4.40E-04	0	0.00E+00
NC_015139	1933	T	2258	0	0.00E+00	2258	1.00E+00	0	0.00E+00	0	0.00E+00
NC_015139	1934	T	2261	0	0.00E+00	2261	1.00E+00	0	0.00E+00	0	0.00E+00
NC_015139	1935	G	2257	0	0.00E+00	1	4.43E-04	0	0.00E+00	2256	1.00E+00
NC_015139	1936	T	2263	0	0.00E+00	2261	9.99E-01	2	8.84E-04	0	0.00E+00
NC_015139	1937	T	2274	0	0.00E+00	2273	1.00E+00	0	0.00E+00	1	4.40E-04
NC_015139	1938	A	2266	2266	1.00E+00	0	0.00E+00	0	0.00E+00	0	0.00E+00
NC_015139	1939	T	2262	0	0.00E+00	2262	1.00E+00	0	0.00E+00	0	0.00E+00
NC_015139	1940	C	2260	0	0.00E+00	0	0.00E+00	2260	1.00E+00	0	0.00E+00
NC_015139	1941	T	2265	0	0.00E+00	2265	1.00E+00	0	0.00E+00	0	0.00E+00
NC_015139	1942	C	2276	0	0.00E+00	1	4.39E-04	2275	1.00E+00	0	0.00E+00
NC_015139	1943	C	2261	0	0.00E+00	0	0.00E+00	2261	1.00E+00	0	0.00E+00
NC_015139	1944	G	2266	0	0.00E+00	0	0.00E+00	0	0.00E+00	2266	1.00E+00
NC_015139	1945	C	2262	0	0.00E+00	0	0.00E+00	2262	1.00E+00	0	0.00E+00
NC_015139	1946	A	2276	2276	1.00E+00	0	0.00E+00	0	0.00E+00	0	0.00E+00
NC_015139	1947	T	2269	0	0.00E+00	2269	1.00E+00	0	0.00E+00	0	0.00E+00
NC_015139	1948	T	2261	0	0.00E+00	2261	1.00E+00	0	0.00E+00	0	0.00E+00
NC_015139	1949	C	2260	0	0.00E+00	0	0.00E+00	2260	1.00E+00	0	0.00E+00
NC_015139	1950	C	2261	0	0.00E+00	0	0.00E+00	2261	1.00E+00	0	0.00E+00
NC_015139	1951	G	2256	0	0.00E+00	1	4.43E-04	0	0.00E+00	2255	1.00E+00
NC_015139	1952	T	2266	0	0.00E+00	2266	1.00E+00	0	0.00E+00	0	0.00E+00
NC_015139	1953	T	2264	0	0.00E+00	2264	1.00E+00	0	0.00E+00	0	0.00E+00
NC_015139	1954	T	2263	0	0.00E+00	2263	1.00E+00	0	0.00E+00	0	0.00E+00
NC_015139	1955	A	2262	2262	1.00E+00	0	0.00E+00	0	0.00E+00	0	0.00E+00
NC_015139	1956	C	2261	1	4.42E-04	0	0.00E+00	2260	1.00E+00	0	0.00E+00
NC_015139	1957	G	2242	0	0.00E+00	0	0.00E+00	0	0.00E+00	2242	1.00E+00
NC_015139	1958	T	2238	0	0.00E+00	2235	9.99E-01	1	4.47E-04	2	8.94E-04
NC_015139	1959	T	2249	0	0.00E+00	2248	1.00E+00	0	0.00E+00	1	4.45E-04
NC_015139	1960	C	2262	0	0.00E+00	0	0.00E+00	2262	1.00E+00	0	0.00E+00
NC_015139	1961	T	2257	0	0.00E+00	2257	1.00E+00	0	0.00E+00	0	0.00E+00
NC_015139	1962	G	2258	0	0.00E+00	0	0.00E+00	0	0.00E+00	2258	1.00E+00
NC_015139	1963	A	2256	2256	1.00E+00	0	0.00E+00	0	0.00E+00	0	0.00E+00
NC_015139	1964	T	2279	0	0.00E+00	2279	1.00E+00	0	0.00E+00	0	0.00E+00
NC_015139	1965	A	2270	2268	9.99E-01	0	0.00E+00	2	8.81E-04	0	0.00E+00
NC_015139	1966	A	2244	2244	1.00E+00	0	0.00E+00	0	0.00E+00	0	0.00E+00
NC_015139	1967	A	2255	2255	1.00E+00	0	0.00E+00	0	0.00E+00	0	0.00E+00
NC_015139	1968	T	2264	0	0.00E+00	2264	1.00E+00	0	0.00E+00	0	0.00E+00
NC_015139	1969	T	2259	0	0.00E+00	2256	9.99E-01	1	4.43E-04	2	8.85E-04
NC_015139	1970	T	2282	0	0.00E+00	2282	1.00E+00	0	0.00E+00	0	0.00E+00
NC_015139	1971	T	2289	0	0.00E+00	2289	1.00E+00	0	0.00E+00	0	0.00E+00
NC_015139	1972	G	2288	0	0.00E+00	0	0.00E+00	0	0.00E+00	2288	1.00E+00
NC_015139	1973	A	2269	2269	1.00E+00	0	0.00E+00	0	0.00E+00	0	0.00E+00
NC_015139	1974	T	2303	0	0.00E+00	2303	1.00E+00	0	0.00E+00	0	0.00E+00
NC_015139	1975	T	2320	0	0.00E+00	2320	1.00E+00	0	0.00E+00	0	0.00E+00
NC_015139	1976	T	2305	0	0.00E+00	2305	1.00E+00	0	0.00E+00	0	0.00E+00
NC_015139	1977	A	2294	2294	1.00E+00	0	0.00E+00	0	0.00E+00	0	0.00E+00
NC_015139	1978	A	2316	2315	1.00E+00	0	0.00E+00	1	4.32E-04	0	0.00E+00
NC_015139	1979	T	2321	0	0.00E+00	2320	1.00E+00	0	0.00E+00	1	4.31E-04
NC_015139	1980	T	2318	0	0.00E+00	2317	1.00E+00	1	4.31E-04	0	0.00E+00
NC_015139	1981	T	2319	0	0.00E+00	2318	1.00E+00	0	0.00E+00	1	4.31E-04
NC_015139	1982	A	2334	2334	1.00E+00	0	0.00E+00	0	0.00E+00	0	0.00E+00
NC_015139	1983	T	2319	0	0.00E+00	2319	1.00E+00	0	0.00E+00	0	0.00E+00
NC_015139	1984	G	2311	2	8.65E-04	0	0.00E+00	0	0.00E+00	2309	9.99E-01
NC_015139	1985	G	2311	0	0.00E+00	1	4.33E-04	0	0.00E+00	2310	1.00E+00
NC_015139	1986	A	2307	2307	1.00E+00	0	0.00E+00	0	0.00E+00	0	0.00E+00
NC_015139	1987	G	2321	0	0.00E+00	0	0.00E+00	0	0.00E+00	2321	1.00E+00
NC_015139	1988	C	2314	0	0.00E+00	0	0.00E+00	2314	1.00E+00	0	0.00E+00
NC_015139	1989	C	2308	0	0.00E+00	0	0.00E+00	2308	1.00E+00	0	0.00E+00
NC_015139	1990	T	2312	0	0.00E+00	2312	1.00E+00	0	0.00E+00	0	0.00E+00
NC_015139	1991	C	2328	0	0.00E+00	0	0.00E+00	2328	1.00E+00	0	0.00E+00
NC_015139	1992	A	2330	2329	1.00E+00	0	0.00E+00	1	4.29E-04	0	0.00E+00
NC_015139	1993	G	2339	0	0.00E+00	0	0.00E+00	0	0.00E+00	2339	1.00E+00
NC_015139	1994	A	2307	2307	1.00E+00	0	0.00E+00	0	0.00E+00	0	0.00E+00
NC_015139	1995	A	2319	2316	9.99E-01	0	0.00E+00	2	8.62E-04	1	4.31E-04
NC_015139	1996	C	2351	0	0.00E+00	1	4.25E-04	2350	1.00E+00	0	0.00E+00
NC_015139	1997	C	2356	1	4.24E-04	0	0.00E+00	2355	1.00E+00	0	0.00E+00
NC_015139	1998	C	2338	0	0.00E+00	0	0.00E+00	2337	1.00E+00	1	4.28E-04
NC_015139	1999	C	2351	1	4.25E-04	0	0.00E+00	2350	1.00E+00	0	0.00E+00
[truncated: 151,483 more rows]
