# Supplementary material for: A missense mutation of plastid RPS4 is associated with chlorophyll deficiency in Chinese cabbage (Brassica campestris ssp. pekinensis)
Source: BMC Plant Biol. 2018 Jun 25;18:130. doi: 10.1186/s12870-018-1353-y (PMC6019835; doi:10.1186/s12870-018-1353-y)
Supplement: Supplementary file 3 — Table S3. Mutation sites in the plastome of cdm compared with the reference genome. (XLSX 9748 kb) [file 12870_2018_1353_MOESM3_ESM.xlsx]

## Sheet: Sheet1
chr	loc	ref	all_depth	A	A_ratio	T	T_ratio	C	C_ratio	G	G_ratio
NC_015139	1	A	79	79	1	0	0	0	0	0	0
NC_015139	2	C	80	0	0	0	0	80	1	0	0
NC_015139	3	G	80	0	0	0	0	0	0	80	1
NC_015139	4	G	80	0	0	0	0	0	0	80	1
NC_015139	5	G	80	0	0	0	0	0	0	80	1
NC_015139	6	C	82	0	0	0	0	82	1	0	0
NC_015139	7	G	82	0	0	0	0	0	0	82	1
NC_015139	8	A	82	82	1	0	0	0	0	0	0
NC_015139	9	A	83	83	1	0	0	0	0	0	0
NC_015139	10	C	83	0	0	0	0	83	1	0	0
NC_015139	11	G	83	0	0	0	0	0	0	83	1
NC_015139	12	A	82	82	1	0	0	0	0	0	0
NC_015139	13	C	83	0	0	0	0	83	1	0	0
NC_015139	14	G	83	0	0	0	0	0	0	83	1
NC_015139	15	G	84	0	0	0	0	0	0	84	1
NC_015139	16	G	84	0	0	0	0	0	0	84	1
NC_015139	17	A	87	87	1	0	0	0	0	0	0
NC_015139	18	A	86	86	1	0	0	0	0	0	0
NC_015139	19	T	87	0	0	87	1	0	0	0	0
NC_015139	20	T	87	0	0	87	1	0	0	0	0
NC_015139	21	G	88	0	0	0	0	0	0	88	1
NC_015139	22	A	88	88	1	0	0	0	0	0	0
NC_015139	23	A	87	87	1	0	0	0	0	0	0
NC_015139	24	C	87	0	0	0	0	87	1	0	0
NC_015139	25	C	90	0	0	0	0	90	1	0	0
NC_015139	26	C	90	0	0	0	0	90	1	0	0
NC_015139	27	G	90	0	0	0	0	0	0	90	1
NC_015139	28	C	90	0	0	0	0	90	1	0	0
NC_015139	29	G	92	0	0	0	0	0	0	92	1
NC_015139	30	A	94	94	1	0	0	0	0	0	0
NC_015139	31	T	95	0	0	95	1	0	0	0	0
NC_015139	32	G	96	0	0	0	0	0	0	96	1
NC_015139	33	G	96	0	0	0	0	0	0	96	1
NC_015139	34	T	96	0	0	96	1	0	0	0	0
NC_015139	35	G	95	0	0	0	0	0	0	95	1
NC_015139	36	A	98	98	1	0	0	0	0	0	0
NC_015139	37	A	98	98	1	0	0	0	0	0	0
NC_015139	38	T	97	0	0	97	1	0	0	0	0
NC_015139	39	T	97	0	0	97	1	0	0	0	0
NC_015139	40	C	98	0	0	0	0	98	1	0	0
NC_015139	41	A	99	99	1	0	0	0	0	0	0
NC_015139	42	C	99	0	0	0	0	99	1	0	0
NC_015139	43	A	100	100	1	0	0	0	0	0	0
NC_015139	44	A	100	100	1	0	0	0	0	0	0
NC_015139	45	T	97	0	0	97	1	0	0	0	0
NC_015139	46	C	95	0	0	0	0	95	1	0	0
NC_015139	47	C	94	0	0	0	0	94	1	0	0
NC_015139	48	A	95	95	1	0	0	0	0	0	0
NC_015139	49	C	96	0	0	0	0	96	1	0	0
NC_015139	50	T	95	0	0	95	1	0	0	0	0
NC_015139	51	G	94	0	0	0	0	0	0	94	1
NC_015139	52	C	94	0	0	0	0	94	1	0	0
NC_015139	53	C	96	0	0	0	0	96	1	0	0
NC_015139	54	T	95	0	0	95	1	0	0	0	0
NC_015139	55	T	94	0	0	94	1	0	0	0	0
NC_015139	56	A	93	93	1	0	0	0	0	0	0
NC_015139	57	A	94	94	1	0	0	0	0	0	0
NC_015139	58	T	96	0	0	96	1	0	0	0	0
NC_015139	59	C	93	0	0	0	0	93	1	0	0
NC_015139	60	C	96	0	0	0	0	96	1	0	0
NC_015139	61	A	96	96	1	0	0	0	0	0	0
NC_015139	62	C	96	0	0	0	0	96	1	0	0
NC_015139	63	T	97	0	0	97	1	0	0	0	0
NC_015139	64	T	97	0	0	97	1	0	0	0	0
NC_015139	65	G	96	0	0	0	0	0	0	96	1
NC_015139	66	G	94	0	0	0	0	0	0	94	1
NC_015139	67	C	92	0	0	0	0	92	1	0	0
NC_015139	68	T	94	1	0.0106383	93	0.989362	0	0	0	0
NC_015139	69	A	95	95	1	0	0	0	0	0	0
NC_015139	70	C	93	0	0	0	0	93	1	0	0
NC_015139	71	A	94	94	1	0	0	0	0	0	0
NC_015139	72	T	93	0	0	93	1	0	0	0	0
NC_015139	73	C	93	1	0.0107527	0	0	92	0.989247	0	0
NC_015139	74	C	93	0	0	0	0	93	1	0	0
NC_015139	75	G	95	0	0	0	0	0	0	95	1
NC_015139	76	C	94	0	0	0	0	94	1	0	0
NC_015139	77	C	93	0	0	0	0	93	1	0	0
NC_015139	78	C	91	0	0	0	0	91	1	0	0
NC_015139	79	C	93	0	0	0	0	93	1	0	0
NC_015139	80	T	93	0	0	93	1	0	0	0	0
NC_015139	81	A	91	91	1	0	0	0	0	0	0
NC_015139	82	C	91	0	0	0	0	91	1	0	0
NC_015139	83	T	90	0	0	90	1	0	0	0	0
NC_015139	84	A	91	91	1	0	0	0	0	0	0
NC_015139	85	T	91	0	0	91	1	0	0	0	0
NC_015139	86	A	90	90	1	0	0	0	0	0	0
NC_015139	87	C	91	0	0	0	0	91	1	0	0
NC_015139	88	T	91	0	0	91	1	0	0	0	0
NC_015139	89	A	90	90	1	0	0	0	0	0	0
NC_015139	90	T	93	0	0	93	1	0	0	0	0
NC_015139	91	A	94	94	1	0	0	0	0	0	0
NC_015139	92	C	93	0	0	0	0	93	1	0	0
NC_015139	93	A	95	95	1	0	0	0	0	0	0
NC_015139	94	T	96	0	0	96	1	0	0	0	0
NC_015139	95	C	92	0	0	0	0	92	1	0	0
NC_015139	96	A	94	94	1	0	0	0	0	0	0
NC_015139	97	T	96	0	0	96	1	0	0	0	0
NC_015139	98	A	95	95	1	0	0	0	0	0	0
NC_015139	99	T	94	0	0	94	1	0	0	0	0
NC_015139	100	C	97	0	0	0	0	97	1	0	0
NC_015139	101	T	97	0	0	97	1	0	0	0	0
NC_015139	102	T	98	0	0	98	1	0	0	0	0
NC_015139	103	G	98	0	0	0	0	0	0	98	1
NC_015139	104	T	102	0	0	102	1	0	0	0	0
NC_015139	105	T	101	0	0	101	1	0	0	0	0
NC_015139	106	T	101	0	0	101	1	0	0	0	0
NC_015139	107	G	102	0	0	0	0	0	0	102	1
NC_015139	108	T	103	0	0	103	1	0	0	0	0
NC_015139	109	A	104	104	1	0	0	0	0	0	0
NC_015139	110	T	107	0	0	107	1	0	0	0	0
NC_015139	111	T	108	0	0	108	1	0	0	0	0
NC_015139	112	G	102	0	0	0	0	0	0	102	1
NC_015139	113	T	104	0	0	104	1	0	0	0	0
NC_015139	114	C	106	0	0	0	0	106	1	0	0
NC_015139	115	T	109	0	0	109	1	0	0	0	0
NC_015139	116	A	109	109	1	0	0	0	0	0	0
NC_015139	117	A	109	109	1	0	0	0	0	0	0
NC_015139	118	A	112	112	1	0	0	0	0	0	0
NC_015139	119	A	109	109	1	0	0	0	0	0	0
NC_015139	120	T	111	0	0	111	1	0	0	0	0
NC_015139	121	A	111	111	1	0	0	0	0	0	0
NC_015139	122	A	114	114	1	0	0	0	0	0	0
NC_015139	123	A	113	113	1	0	0	0	0	0	0
NC_015139	124	A	114	114	1	0	0	0	0	0	0
NC_015139	125	A	116	116	1	0	0	0	0	0	0
NC_015139	126	C	112	0	0	0	0	112	1	0	0
NC_015139	127	G	115	0	0	0	0	0	0	115	1
NC_015139	128	C	117	0	0	0	0	117	1	0	0
NC_015139	129	A	119	119	1	0	0	0	0	0	0
NC_015139	130	G	115	0	0	0	0	0	0	115	1
NC_015139	131	C	116	0	0	0	0	116	1	0	0
NC_015139	132	A	124	124	1	0	0	0	0	0	0
NC_015139	133	A	125	125	1	0	0	0	0	0	0
NC_015139	134	T	125	0	0	125	1	0	0	0	0
NC_015139	135	A	127	127	1	0	0	0	0	0	0
NC_015139	136	T	129	0	0	129	1	0	0	0	0
NC_015139	137	T	130	0	0	130	1	0	0	0	0
NC_015139	138	T	130	0	0	130	1	0	0	0	0
NC_015139	139	T	130	0	0	130	1	0	0	0	0
NC_015139	140	T	131	0	0	131	1	0	0	0	0
NC_015139	141	T	132	0	0	132	1	0	0	0	0
NC_015139	142	T	133	0	0	133	1	0	0	0	0
NC_015139	143	T	133	0	0	133	1	0	0	0	0
NC_015139	144	G	129	0	0	0	0	0	0	129	1
NC_015139	145	A	136	136	1	0	0	0	0	0	0
NC_015139	146	T	136	0	0	136	1	0	0	0	0
NC_015139	147	A	140	140	1	0	0	0	0	0	0
NC_015139	148	A	143	143	1	0	0	0	0	0	0
NC_015139	149	A	143	143	1	0	0	0	0	0	0
NC_015139	150	A	145	145	1	0	0	0	0	0	0
NC_015139	151	A	143	143	1	0	0	0	0	0	0
NC_015139	152	A	146	146	1	0	0	0	0	0	0
NC_015139	153	A	144	144	1	0	0	0	0	0	0
NC_015139	154	A	148	148	1	0	0	0	0	0	0
NC_015139	155	A	149	149	1	0	0	0	0	0	0
NC_015139	156	A	150	150	1	0	0	0	0	0	0
NC_015139	157	T	152	0	0	152	1	0	0	0	0
NC_015139	158	T	148	0	0	148	1	0	0	0	0
NC_015139	159	A	153	153	1	0	0	0	0	0	0
NC_015139	160	T	145	0	0	145	1	0	0	0	0
NC_015139	161	A	153	153	1	0	0	0	0	0	0
NC_015139	162	A	153	153	1	0	0	0	0	0	0
NC_015139	163	A	148	148	1	0	0	0	0	0	0
NC_015139	164	T	146	0	0	146	1	0	0	0	0
NC_015139	165	T	140	0	0	140	1	0	0	0	0
NC_015139	166	A	144	144	1	0	0	0	0	0	0
NC_015139	167	T	140	1	0.00714286	139	0.992857	0	0	0	0
NC_015139	168	A	139	139	1	0	0	0	0	0	0
NC_015139	169	A	140	140	1	0	0	0	0	0	0
NC_015139	170	T	138	0	0	138	1	0	0	0	0
NC_015139	171	A	141	141	1	0	0	0	0	0	0
NC_015139	172	G	134	0	0	0	0	0	0	134	1
NC_015139	173	T	143	0	0	143	1	0	0	0	0
NC_015139	174	A	140	140	1	0	0	0	0	0	0
NC_015139	175	T	141	0	0	141	1	0	0	0	0
NC_015139	176	T	140	0	0	140	1	0	0	0	0
NC_015139	177	T	142	0	0	142	1	0	0	0	0
NC_015139	178	T	141	0	0	141	1	0	0	0	0
NC_015139	179	T	140	0	0	140	1	0	0	0	0
NC_015139	180	T	143	0	0	143	1	0	0	0	0
NC_015139	181	T	142	0	0	142	1	0	0	0	0
NC_015139	182	C	137	0	0	0	0	137	1	0	0
NC_015139	183	T	146	0	0	146	1	0	0	0	0
NC_015139	184	A	137	137	1	0	0	0	0	0	0
NC_015139	185	T	143	0	0	143	1	0	0	0	0
NC_015139	186	T	143	0	0	143	1	0	0	0	0
NC_015139	187	T	143	0	0	143	1	0	0	0	0
NC_015139	188	T	144	0	0	144	1	0	0	0	0
NC_015139	189	A	149	149	1	0	0	0	0	0	0
NC_015139	190	T	153	0	0	153	1	0	0	0	0
NC_015139	191	A	151	151	1	0	0	0	0	0	0
NC_015139	192	T	151	0	0	151	1	0	0	0	0
NC_015139	193	A	147	147	1	0	0	0	0	0	0
NC_015139	194	T	144	0	0	144	1	0	0	0	0
NC_015139	195	A	145	145	1	0	0	0	0	0	0
NC_015139	196	A	146	146	1	0	0	0	0	0	0
NC_015139	197	T	144	0	0	144	1	0	0	0	0
NC_015139	198	A	149	149	1	0	0	0	0	0	0
NC_015139	199	G	137	0	0	0	0	0	0	137	1
NC_015139	200	A	145	145	1	0	0	0	0	0	0
NC_015139	201	A	146	146	1	0	0	0	0	0	0
NC_015139	202	A	145	145	1	0	0	0	0	0	0
NC_015139	203	A	142	142	1	0	0	0	0	0	0
NC_015139	204	A	144	144	1	0	0	0	0	0	0
NC_015139	205	A	145	144	0.993103	0	0	1	0.00689655	0	0
NC_015139	206	T	144	0	0	144	1	0	0	0	0
NC_015139	207	T	143	0	0	143	1	0	0	0	0
NC_015139	208	A	144	144	1	0	0	0	0	0	0
NC_015139	209	T	137	0	0	137	1	0	0	0	0
NC_015139	210	A	142	142	1	0	0	0	0	0	0
NC_015139	211	T	139	0	0	139	1	0	0	0	0
NC_015139	212	A	140	140	1	0	0	0	0	0	0
NC_015139	213	A	138	138	1	0	0	0	0	0	0
NC_015139	214	A	139	139	1	0	0	0	0	0	0
NC_015139	215	A	140	140	1	0	0	0	0	0	0
NC_015139	216	A	143	143	1	0	0	0	0	0	0
NC_015139	217	A	146	146	1	0	0	0	0	0	0
NC_015139	218	A	146	146	1	0	0	0	0	0	0
NC_015139	219	A	152	152	1	0	0	0	0	0	0
NC_015139	220	T	150	0	0	150	1	0	0	0	0
NC_015139	221	G	143	0	0	0	0	0	0	143	1
NC_015139	222	A	147	147	1	0	0	0	0	0	0
NC_015139	223	T	150	0	0	150	1	0	0	0	0
NC_015139	224	T	151	0	0	151	1	0	0	0	0
NC_015139	225	T	151	0	0	151	1	0	0	0	0
NC_015139	226	G	143	0	0	1	0.00699301	0	0	142	0.993007
NC_015139	227	T	150	0	0	150	1	0	0	0	0
NC_015139	228	T	150	0	0	150	1	0	0	0	0
NC_015139	229	C	143	0	0	0	0	143	1	0	0
NC_015139	230	C	146	0	0	0	0	146	1	0	0
NC_015139	231	G	144	0	0	0	0	0	0	144	1
NC_015139	232	T	146	0	0	146	1	0	0	0	0
NC_015139	233	T	145	0	0	145	1	0	0	0	0
NC_015139	234	T	148	0	0	148	1	0	0	0	0
NC_015139	235	T	150	0	0	150	1	0	0	0	0
NC_015139	236	A	148	148	1	0	0	0	0	0	0
NC_015139	237	T	149	0	0	149	1	0	0	0	0
NC_015139	238	A	146	146	1	0	0	0	0	0	0
NC_015139	239	G	139	0	0	0	0	0	0	139	1
NC_015139	240	A	144	143	0.993056	0	0	1	0.00694444	0	0
NC_015139	241	A	144	144	1	0	0	0	0	0	0
NC_015139	242	A	144	144	1	0	0	0	0	0	0
NC_015139	243	A	144	144	1	0	0	0	0	0	0
NC_015139	244	A	146	146	1	0	0	0	0	0	0
NC_015139	245	A	146	146	1	0	0	0	0	0	0
NC_015139	246	A	148	148	1	0	0	0	0	0	0
NC_015139	247	C	147	0	0	0	0	147	1	0	0
NC_015139	248	G	145	0	0	1	0.00689655	0	0	144	0.993103
NC_015139	249	A	149	149	1	0	0	0	0	0	0
NC_015139	250	G	141	0	0	0	0	0	0	141	1
NC_015139	251	C	138	0	0	0	0	138	1	0	0
NC_015139	252	G	136	0	0	0	0	0	0	136	1
NC_015139	253	A	141	140	0.992908	0	0	1	0.0070922	0	0
NC_015139	254	T	141	0	0	141	1	0	0	0	0
NC_015139	255	A	141	141	1	0	0	0	0	0	0
NC_015139	256	T	141	0	0	141	1	0	0	0	0
NC_015139	257	A	141	141	1	0	0	0	0	0	0
NC_015139	258	A	142	142	1	0	0	0	0	0	0
NC_015139	259	G	139	0	0	0	0	0	0	139	1
NC_015139	260	C	138	0	0	0	0	138	1	0	0
NC_015139	261	C	137	0	0	0	0	137	1	0	0
NC_015139	262	T	139	0	0	139	1	0	0	0	0
NC_015139	263	T	139	0	0	139	1	0	0	0	0
NC_015139	264	A	127	127	1	0	0	0	0	0	0
NC_015139	265	A	125	0	0	125	1	0	0	0	0
NC_015139	266	A	125	0	0	125	1	0	0	0	0
NC_015139	267	A	126	0	0	126	1	0	0	0	0
NC_015139	268	A	125	0	0	125	1	0	0	0	0
NC_015139	269	T	128	0	0	128	1	0	0	0	0
NC_015139	270	A	149	149	1	0	0	0	0	0	0
NC_015139	271	A	152	152	1	0	0	0	0	0	0
NC_015139	272	G	152	0	0	1	0.00657895	0	0	151	0.993421
NC_015139	273	G	153	0	0	0	0	0	0	153	1
NC_015139	274	C	155	0	0	0	0	155	1	0	0
NC_015139	275	T	159	0	0	159	1	0	0	0	0
NC_015139	276	T	160	0	0	160	1	0	0	0	0
NC_015139	277	A	160	160	1	0	0	0	0	0	0
NC_015139	278	T	162	0	0	162	1	0	0	0	0
NC_015139	279	A	164	164	1	0	0	0	0	0	0
NC_015139	280	T	163	0	0	163	1	0	0	0	0
NC_015139	281	C	164	0	0	0	0	164	1	0	0
NC_015139	282	G	169	0	0	0	0	0	0	169	1
NC_015139	283	C	168	0	0	0	0	168	1	0	0
NC_015139	284	T	172	0	0	172	1	0	0	0	0
NC_015139	285	C	169	1	0.00591716	0	0	168	0.994083	0	0
NC_015139	286	G	172	0	0	0	0	0	0	172	1
NC_015139	287	T	170	0	0	170	1	0	0	0	0
NC_015139	288	T	174	0	0	174	1	0	0	0	0
NC_015139	289	T	174	0	0	174	1	0	0	0	0
NC_015139	290	T	176	0	0	176	1	0	0	0	0
NC_015139	291	T	176	0	0	176	1	0	0	0	0
NC_015139	292	A	176	176	1	0	0	0	0	0	0
NC_015139	293	A	175	175	1	0	0	0	0	0	0
NC_015139	294	T	173	0	0	173	1	0	0	0	0
NC_015139	295	A	178	178	1	0	0	0	0	0	0
NC_015139	296	T	178	0	0	178	1	0	0	0	0
NC_015139	297	T	180	0	0	180	1	0	0	0	0
NC_015139	298	A	182	182	1	0	0	0	0	0	0
NC_015139	299	C	180	0	0	0	0	180	1	0	0
NC_015139	300	T	182	0	0	182	1	0	0	0	0
NC_015139	301	A	183	183	1	0	0	0	0	0	0
NC_015139	302	A	180	180	1	0	0	0	0	0	0
NC_015139	303	A	181	181	1	0	0	0	0	0	0
NC_015139	304	C	179	2	0.0111732	0	0	177	0.988827	0	0
NC_015139	305	T	180	0	0	180	1	0	0	0	0
NC_015139	306	A	178	178	1	0	0	0	0	0	0
NC_015139	307	G	177	0	0	0	0	0	0	177	1
NC_015139	308	G	173	0	0	0	0	0	0	173	1
NC_015139	309	T	175	0	0	175	1	0	0	0	0
NC_015139	310	C	173	0	0	0	0	173	1	0	0
NC_015139	311	T	175	0	0	175	1	0	0	0	0
NC_015139	312	A	176	176	1	0	0	0	0	0	0
NC_015139	313	G	174	0	0	0	0	0	0	174	1
NC_015139	314	A	177	177	1	0	0	0	0	0	0
NC_015139	315	C	176	0	0	0	0	176	1	0	0
NC_015139	316	T	177	0	0	177	1	0	0	0	0
NC_015139	317	A	180	180	1	0	0	0	0	0	0
NC_015139	318	A	181	181	1	0	0	0	0	0	0
NC_015139	319	C	178	1	0.00561798	0	0	177	0.994382	0	0
NC_015139	320	A	184	184	1	0	0	0	0	0	0
NC_015139	321	C	184	0	0	0	0	184	1	0	0
NC_015139	322	T	184	0	0	184	1	0	0	0	0
NC_015139	323	A	184	184	1	0	0	0	0	0	0
NC_015139	324	A	188	188	1	0	0	0	0	0	0
NC_015139	325	A	187	187	1	0	0	0	0	0	0
NC_015139	326	G	184	0	0	0	0	0	0	184	1
NC_015139	327	A	187	187	1	0	0	0	0	0	0
NC_015139	328	A	190	190	1	0	0	0	0	0	0
NC_015139	329	T	193	0	0	193	1	0	0	0	0
NC_015139	330	T	192	0	0	192	1	0	0	0	0
NC_015139	331	A	195	195	1	0	0	0	0	0	0
NC_015139	332	T	192	0	0	192	1	0	0	0	0
NC_015139	333	C	192	0	0	0	0	192	1	0	0
NC_015139	334	C	191	0	0	0	0	191	1	0	0
NC_015139	335	A	193	193	1	0	0	0	0	0	0
NC_015139	336	T	193	0	0	193	1	0	0	0	0
NC_015139	337	T	191	0	0	191	1	0	0	0	0
NC_015139	338	T	190	0	0	190	1	0	0	0	0
NC_015139	339	A	191	191	1	0	0	0	0	0	0
NC_015139	340	T	187	0	0	187	1	0	0	0	0
NC_015139	341	A	193	193	1	0	0	0	0	0	0
NC_015139	342	G	190	0	0	0	0	0	0	190	1
NC_015139	343	A	192	192	1	0	0	0	0	0	0
NC_015139	344	T	192	0	0	192	1	0	0	0	0
NC_015139	345	G	189	0	0	0	0	0	0	189	1
NC_015139	346	G	192	0	0	0	0	0	0	192	1
NC_015139	347	A	192	192	1	0	0	0	0	0	0
NC_015139	348	G	191	0	0	0	0	0	0	191	1
NC_015139	349	C	189	1	0.005291	0	0	188	0.994709	0	0
NC_015139	350	C	186	0	0	0	0	186	1	0	0
NC_015139	351	T	188	0	0	188	1	0	0	0	0
NC_015139	352	C	189	1	0.005291	0	0	188	0.994709	0	0
NC_015139	353	A	190	190	1	0	0	0	0	0	0
NC_015139	354	A	191	191	1	0	0	0	0	0	0
NC_015139	355	C	189	0	0	0	0	189	1	0	0
NC_015139	356	A	188	188	1	0	0	0	0	0	0
NC_015139	357	G	184	0	0	0	0	0	0	184	1
NC_015139	358	C	186	0	0	0	0	186	1	0	0
NC_015139	359	A	185	185	1	0	0	0	0	0	0
NC_015139	360	G	182	0	0	0	0	0	0	182	1
NC_015139	361	C	187	0	0	0	0	187	1	0	0
NC_015139	362	T	186	0	0	186	1	0	0	0	0
NC_015139	363	A	187	187	1	0	0	0	0	0	0
NC_015139	364	G	184	0	0	0	0	0	0	184	1
NC_015139	365	G	184	0	0	0	0	0	0	184	1
NC_015139	366	T	182	0	0	182	1	0	0	0	0
NC_015139	367	C	177	0	0	0	0	177	1	0	0
NC_015139	368	T	181	0	0	181	1	0	0	0	0
NC_015139	369	A	180	180	1	0	0	0	0	0	0
NC_015139	370	G	178	0	0	0	0	0	0	178	1
NC_015139	371	A	182	182	1	0	0	0	0	0	0
NC_015139	372	G	181	0	0	0	0	0	0	181	1
NC_015139	373	G	181	0	0	0	0	0	0	181	1
NC_015139	374	G	178	0	0	0	0	0	0	178	1
NC_015139	375	A	179	179	1	0	0	0	0	0	0
NC_015139	376	A	182	182	1	0	0	0	0	0	0
NC_015139	377	G	180	0	0	0	0	0	0	180	1
NC_015139	378	T	181	0	0	181	1	0	0	0	0
NC_015139	379	T	183	0	0	182	0.994536	0	0	1	0.00546448
NC_015139	380	G	184	0	0	0	0	0	0	184	1
NC_015139	381	T	184	0	0	184	1	0	0	0	0
NC_015139	382	G	180	0	0	0	0	0	0	180	1
NC_015139	383	A	185	185	1	0	0	0	0	0	0
NC_015139	384	G	185	0	0	0	0	0	0	185	1
NC_015139	385	C	183	0	0	0	0	183	1	0	0
NC_015139	386	A	190	190	1	0	0	0	0	0	0
NC_015139	387	T	190	0	0	190	1	0	0	0	0
NC_015139	388	T	191	0	0	191	1	0	0	0	0
NC_015139	389	A	190	190	1	0	0	0	0	0	0
NC_015139	390	C	192	0	0	0	0	192	1	0	0
NC_015139	391	G	190	0	0	0	0	0	0	190	1
NC_015139	392	T	193	0	0	193	1	0	0	0	0
NC_015139	393	T	194	0	0	194	1	0	0	0	0
NC_015139	394	C	194	0	0	0	0	194	1	0	0
NC_015139	395	A	194	194	1	0	0	0	0	0	0
NC_015139	396	T	197	0	0	197	1	0	0	0	0
NC_015139	397	G	193	0	0	0	0	0	0	193	1
NC_015139	398	C	195	0	0	0	0	195	1	0	0
NC_015139	399	A	194	194	1	0	0	0	0	0	0
NC_015139	400	T	196	0	0	196	1	0	0	0	0
NC_015139	401	A	195	195	1	0	0	0	0	0	0
NC_015139	402	A	196	196	1	0	0	0	0	0	0
NC_015139	403	C	196	0	0	0	0	196	1	0	0
NC_015139	404	T	199	0	0	199	1	0	0	0	0
NC_015139	405	T	197	0	0	197	1	0	0	0	0
NC_015139	406	C	198	0	0	0	0	198	1	0	0
NC_015139	407	C	193	0	0	0	0	193	1	0	0
NC_015139	408	A	199	199	1	0	0	0	0	0	0
NC_015139	409	T	199	0	0	199	1	0	0	0	0
NC_015139	410	A	199	199	1	0	0	0	0	0	0
NC_015139	411	C	201	0	0	0	0	201	1	0	0
NC_015139	412	C	198	0	0	0	0	198	1	0	0
NC_015139	413	A	200	200	1	0	0	0	0	0	0
NC_015139	414	A	200	200	1	0	0	0	0	0	0
NC_015139	415	G	196	0	0	0	0	0	0	196	1
NC_015139	416	G	190	0	0	0	0	0	0	190	1
NC_015139	417	T	192	0	0	192	1	0	0	0	0
NC_015139	418	T	192	0	0	192	1	0	0	0	0
NC_015139	419	A	197	197	1	0	0	0	0	0	0
NC_015139	420	G	197	0	0	0	0	0	0	197	1
NC_015139	421	C	194	0	0	0	0	194	1	0	0
NC_015139	422	A	200	200	1	0	0	0	0	0	0
NC_015139	423	C	198	0	0	0	0	198	1	0	0
NC_015139	424	G	202	0	0	0	0	0	0	202	1
NC_015139	425	G	202	0	0	0	0	0	0	202	1
NC_015139	426	T	201	0	0	200	0.995025	1	0.00497512	0	0
NC_015139	427	T	207	0	0	206	0.995169	1	0.00483092	0	0
NC_015139	428	A	207	207	1	0	0	0	0	0	0
NC_015139	429	A	210	210	1	0	0	0	0	0	0
NC_015139	430	T	208	0	0	208	1	0	0	0	0
NC_015139	431	A	211	211	1	0	0	0	0	0	0
NC_015139	432	A	207	207	1	0	0	0	0	0	0
NC_015139	433	T	209	1	0.00478469	208	0.995215	0	0	0	0
NC_015139	434	A	210	210	1	0	0	0	0	0	0
NC_015139	435	T	206	0	0	206	1	0	0	0	0
NC_015139	436	C	204	0	0	0	0	204	1	0	0
NC_015139	437	A	206	206	1	0	0	0	0	0	0
NC_015139	438	G	203	0	0	0	0	0	0	203	1
NC_015139	439	C	207	1	0.00483092	0	0	206	0.995169	0	0
NC_015139	440	C	207	0	0	0	0	207	1	0	0
NC_015139	441	C	203	0	0	0	0	203	1	0	0
NC_015139	442	A	214	214	1	0	0	0	0	0	0
NC_015139	443	A	213	213	1	0	0	0	0	0	0
NC_015139	444	G	212	0	0	0	0	0	0	212	1
NC_015139	445	T	209	0	0	209	1	0	0	0	0
NC_015139	446	A	211	208	0.985782	3	0.014218	0	0	0	0
NC_015139	447	T	214	0	0	214	1	0	0	0	0
NC_015139	448	T	211	0	0	211	1	0	0	0	0
NC_015139	449	A	211	211	1	0	0	0	0	0	0
NC_015139	450	A	215	215	1	0	0	0	0	0	0
NC_015139	451	T	212	0	0	212	1	0	0	0	0
NC_015139	452	A	214	214	1	0	0	0	0	0	0
NC_015139	453	A	215	215	1	0	0	0	0	0	0
NC_015139	454	C	215	0	0	0	0	215	1	0	0
NC_015139	455	A	217	217	1	0	0	0	0	0	0
NC_015139	456	C	219	0	0	0	0	219	1	0	0
NC_015139	457	G	217	0	0	0	0	0	0	217	1
NC_015139	458	T	220	0	0	220	1	0	0	0	0
NC_015139	459	C	218	1	0.00458716	0	0	217	0.995413	0	0
NC_015139	460	C	218	0	0	0	0	218	1	0	0
NC_015139	461	T	220	0	0	220	1	0	0	0	0
NC_015139	462	T	219	0	0	219	1	0	0	0	0
NC_015139	463	G	216	0	0	0	0	0	0	216	1
NC_015139	464	A	216	216	1	0	0	0	0	0	0
NC_015139	465	C	217	0	0	0	0	217	1	0	0
NC_015139	466	T	217	0	0	217	1	0	0	0	0
NC_015139	467	A	220	220	1	0	0	0	0	0	0
NC_015139	468	T	220	0	0	220	1	0	0	0	0
NC_015139	469	C	219	0	0	0	0	219	1	0	0
NC_015139	470	A	224	224	1	0	0	0	0	0	0
NC_015139	471	A	226	226	1	0	0	0	0	0	0
NC_015139	472	C	226	0	0	0	0	226	1	0	0
NC_015139	473	T	229	0	0	229	1	0	0	0	0
NC_015139	474	A	225	225	1	0	0	0	0	0	0
NC_015139	475	C	231	0	0	0	0	231	1	0	0
NC_015139	476	T	228	0	0	228	1	0	0	0	0
NC_015139	477	G	230	0	0	0	0	0	0	230	1
NC_015139	478	A	235	235	1	0	0	0	0	0	0
NC_015139	479	T	239	0	0	239	1	0	0	0	0
NC_015139	480	T	241	0	0	241	1	0	0	0	0
NC_015139	481	G	240	0	0	0	0	0	0	240	1
NC_015139	482	G	245	0	0	0	0	0	0	245	1
NC_015139	483	T	247	0	0	247	1	0	0	0	0
NC_015139	484	T	246	0	0	245	0.995935	0	0	1	0.00406504
NC_015139	485	G	241	0	0	0	0	0	0	241	1
NC_015139	486	A	243	243	1	0	0	0	0	0	0
NC_015139	487	A	247	247	1	0	0	0	0	0	0
NC_015139	488	A	246	246	1	0	0	0	0	0	0
NC_015139	489	T	243	1	0.00411523	242	0.995885	0	0	0	0
NC_015139	490	T	244	0	0	244	1	0	0	0	0
NC_015139	491	G	240	0	0	0	0	0	0	240	1
NC_015139	492	A	244	244	1	0	0	0	0	0	0
NC_015139	493	A	244	244	1	0	0	0	0	0	0
NC_015139	494	A	245	245	1	0	0	0	0	0	0
NC_015139	495	C	244	0	0	0	0	244	1	0	0
NC_015139	496	C	240	0	0	0	0	240	1	0	0
NC_015139	497	A	243	242	0.995885	0	0	1	0.00411523	0	0
NC_015139	498	T	242	0	0	242	1	0	0	0	0
NC_015139	499	T	242	0	0	242	1	0	0	0	0
NC_015139	500	T	242	0	0	242	1	0	0	0	0
NC_015139	501	A	241	241	1	0	0	0	0	0	0
NC_015139	502	G	234	0	0	0	0	0	0	234	1
NC_015139	503	G	229	0	0	0	0	0	0	229	1
NC_015139	504	T	231	0	0	231	1	0	0	0	0
NC_015139	505	T	230	0	0	230	1	0	0	0	0
NC_015139	506	G	231	0	0	0	0	0	0	231	1
NC_015139	507	A	234	234	1	0	0	0	0	0	0
NC_015139	508	A	235	235	1	0	0	0	0	0	0
NC_015139	509	A	236	236	1	0	0	0	0	0	0
NC_015139	510	G	234	0	0	0	0	0	0	234	1
NC_015139	511	C	233	1	0.00429184	0	0	232	0.995708	0	0
NC_015139	512	C	234	0	0	0	0	234	1	0	0
NC_015139	513	A	238	238	1	0	0	0	0	0	0
NC_015139	514	T	236	0	0	236	1	0	0	0	0
NC_015139	515	A	239	239	1	0	0	0	0	0	0
NC_015139	516	G	238	0	0	0	0	0	0	238	1
NC_015139	517	T	240	0	0	240	1	0	0	0	0
NC_015139	518	A	239	239	1	0	0	0	0	0	0
NC_015139	519	C	239	0	0	0	0	239	1	0	0
NC_015139	520	T	242	0	0	242	1	0	0	0	0
NC_015139	521	A	243	243	1	0	0	0	0	0	0
NC_015139	522	A	245	245	1	0	0	0	0	0	0
NC_015139	523	T	241	0	0	241	1	0	0	0	0
NC_015139	524	A	240	240	1	0	0	0	0	0	0
NC_015139	525	C	236	1	0.00423729	0	0	235	0.995763	0	0
NC_015139	526	C	238	1	0.00420168	0	0	237	0.995798	0	0
NC_015139	527	T	238	0	0	238	1	0	0	0	0
NC_015139	528	A	242	242	1	0	0	0	0	0	0
NC_015139	529	A	239	239	1	0	0	0	0	0	0
NC_015139	530	A	240	240	1	0	0	0	0	0	0
NC_015139	531	G	240	0	0	0	0	0	0	240	1
NC_015139	532	C	239	0	0	0	0	239	1	0	0
NC_015139	533	A	244	244	1	0	0	0	0	0	0
NC_015139	534	G	239	0	0	0	0	0	0	239	1
NC_015139	535	T	241	0	0	241	1	0	0	0	0
NC_015139	536	A	243	243	1	0	0	0	0	0	0
NC_015139	537	A	243	243	1	0	0	0	0	0	0
NC_015139	538	A	243	242	0.995885	0	0	0	0	1	0.00411523
NC_015139	539	C	238	0	0	0	0	238	1	0	0
NC_015139	540	C	243	1	0.00411523	0	0	242	0.995885	0	0
NC_015139	541	A	248	248	1	0	0	0	0	0	0
NC_015139	542	A	245	245	1	0	0	0	0	0	0
NC_015139	543	A	249	249	1	0	0	0	0	0	0
NC_015139	544	T	247	0	0	247	1	0	0	0	0
NC_015139	545	A	246	246	1	0	0	0	0	0	0
NC_015139	546	C	240	0	0	0	0	240	1	0	0
NC_015139	547	C	242	0	0	0	0	242	1	0	0
NC_015139	548	T	242	0	0	241	0.995868	0	0	1	0.00413223
NC_015139	549	A	241	241	1	0	0	0	0	0	0
NC_015139	550	C	243	0	0	0	0	243	1	0	0
NC_015139	551	T	239	0	0	239	1	0	0	0	0
NC_015139	552	A	245	245	1	0	0	0	0	0	0
NC_015139	553	C	243	0	0	0	0	243	1	0	0
NC_015139	554	C	241	0	0	0	0	241	1	0	0
NC_015139	555	G	238	0	0	0	0	0	0	238	1
NC_015139	556	G	229	0	0	0	0	0	0	229	1
NC_015139	557	C	231	0	0	0	0	231	1	0	0
NC_015139	558	C	236	0	0	0	0	236	1	0	0
NC_015139	559	A	237	237	1	0	0	0	0	0	0
NC_015139	560	A	239	239	1	0	0	0	0	0	0
NC_015139	561	G	239	0	0	0	0	0	0	239	1
NC_015139	562	C	238	0	0	0	0	238	1	0	0
NC_015139	563	C	234	0	0	0	0	234	1	0	0
NC_015139	564	G	244	0	0	0	0	0	0	244	1
NC_015139	565	C	248	0	0	0	0	248	1	0	0
NC_015139	566	T	247	0	0	247	1	0	0	0	0
NC_015139	567	A	253	253	1	0	0	0	0	0	0
NC_015139	568	A	253	253	1	0	0	0	0	0	0
NC_015139	569	G	251	0	0	0	0	0	0	251	1
NC_015139	570	A	254	253	0.996063	1	0.00393701	0	0	0	0
NC_015139	571	A	252	252	1	0	0	0	0	0	0
NC_015139	572	G	252	0	0	0	0	0	0	252	1
NC_015139	573	A	254	254	1	0	0	0	0	0	0
NC_015139	574	A	252	252	1	0	0	0	0	0	0
NC_015139	575	A	254	254	1	0	0	0	0	0	0
NC_015139	576	T	249	0	0	249	1	0	0	0	0
NC_015139	577	G	255	0	0	0	0	0	0	255	1
NC_015139	578	T	256	0	0	256	1	0	0	0	0
NC_015139	579	A	254	254	1	0	0	0	0	0	0
NC_015139	580	A	252	252	1	0	0	0	0	0	0
NC_015139	581	A	254	254	1	0	0	0	0	0	0
NC_015139	582	G	244	0	0	0	0	0	0	244	1
NC_015139	583	A	252	252	1	0	0	0	0	0	0
NC_015139	584	A	251	251	1	0	0	0	0	0	0
NC_015139	585	C	249	0	0	0	0	249	1	0	0
NC_015139	586	G	247	0	0	0	0	0	0	247	1
NC_015139	587	A	251	251	1	0	0	0	0	0	0
NC_015139	588	G	246	0	0	0	0	0	0	246	1
NC_015139	589	A	245	245	1	0	0	0	0	0	0
NC_015139	590	A	244	244	1	0	0	0	0	0	0
NC_015139	591	T	243	0	0	243	1	0	0	0	0
NC_015139	592	T	241	0	0	241	1	0	0	0	0
NC_015139	593	G	235	0	0	0	0	0	0	235	1
NC_015139	594	T	239	0	0	239	1	0	0	0	0
NC_015139	595	T	239	0	0	239	1	0	0	0	0
NC_015139	596	G	232	0	0	0	0	0	0	232	1
NC_015139	597	A	238	238	1	0	0	0	0	0	0
NC_015139	598	A	235	235	1	0	0	0	0	0	0
NC_015139	599	A	236	236	1	0	0	0	0	0	0
NC_015139	600	C	237	0	0	0	0	237	1	0	0
NC_015139	601	T	238	0	0	238	1	0	0	0	0
NC_015139	602	A	241	241	1	0	0	0	0	0	0
NC_015139	603	G	238	0	0	0	0	0	0	238	1
NC_015139	604	C	236	0	0	0	0	236	1	0	0
NC_015139	605	A	236	236	1	0	0	0	0	0	0
NC_015139	606	T	233	0	0	233	1	0	0	0	0
NC_015139	607	A	237	237	1	0	0	0	0	0	0
NC_015139	608	T	237	0	0	237	1	0	0	0	0
NC_015139	609	T	237	0	0	237	1	0	0	0	0
NC_015139	610	G	234	0	0	1	0.0042735	0	0	233	0.995726
NC_015139	611	G	240	0	0	0	0	0	0	240	1
NC_015139	612	A	244	243	0.995902	0	0	1	0.00409836	0	0
NC_015139	613	A	242	242	1	0	0	0	0	0	0
NC_015139	614	G	242	0	0	0	0	0	0	242	1
NC_015139	615	A	245	245	1	0	0	0	0	0	0
NC_015139	616	T	240	0	0	240	1	0	0	0	0
NC_015139	617	C	241	0	0	0	0	241	1	0	0
NC_015139	618	A	243	243	1	0	0	0	0	0	0
NC_015139	619	A	244	244	1	0	0	0	0	0	0
NC_015139	620	T	238	0	0	238	1	0	0	0	0
NC_015139	621	C	239	1	0.0041841	0	0	238	0.995816	0	0
NC_015139	622	G	241	0	0	0	0	0	0	241	1
NC_015139	623	G	238	0	0	0	0	0	0	238	1
NC_015139	624	C	239	0	0	0	0	239	1	0	0
NC_015139	625	C	237	0	0	0	0	237	1	0	0
NC_015139	626	A	240	240	1	0	0	0	0	0	0
NC_015139	627	A	243	243	1	0	0	0	0	0	0
NC_015139	628	A	242	242	1	0	0	0	0	0	0
NC_015139	629	A	243	243	1	0	0	0	0	0	0
NC_015139	630	T	244	0	0	244	1	0	0	0	0
NC_015139	631	A	242	242	1	0	0	0	0	0	0
NC_015139	632	A	247	247	1	0	0	0	0	0	0
NC_015139	633	C	244	0	0	0	0	244	1	0	0
NC_015139	634	C	241	1	0.00414938	0	0	240	0.995851	0	0
NC_015139	635	G	245	0	0	0	0	0	0	245	1
NC_015139	636	T	251	0	0	250	0.996016	1	0.00398406	0	0
NC_015139	637	G	240	0	0	1	0.00416667	0	0	239	0.995833
NC_015139	638	A	246	246	1	0	0	0	0	0	0
NC_015139	639	G	245	0	0	0	0	0	0	245	1
NC_015139	640	C	247	0	0	0	0	247	1	0	0
NC_015139	641	A	247	247	1	0	0	0	0	0	0
NC_015139	642	G	243	0	0	0	0	0	0	243	1
NC_015139	643	C	249	1	0.00401606	1	0.00401606	247	0.991968	0	0
NC_015139	644	T	250	0	0	250	1	0	0	0	0
NC_015139	645	A	251	250	0.996016	0	0	1	0.00398406	0	0
NC_015139	646	C	245	0	0	0	0	245	1	0	0
NC_015139	647	A	249	249	1	0	0	0	0	0	0
NC_015139	648	A	252	252	1	0	0	0	0	0	0
NC_015139	649	T	249	0	0	249	1	0	0	0	0
NC_015139	650	G	246	0	0	0	0	0	0	246	1
NC_015139	651	T	248	0	0	248	1	0	0	0	0
NC_015139	652	T	249	0	0	249	1	0	0	0	0
NC_015139	653	G	248	0	0	0	0	0	0	248	1
NC_015139	654	T	251	0	0	251	1	0	0	0	0
NC_015139	655	A	253	253	1	0	0	0	0	0	0
NC_015139	656	A	252	252	1	0	0	0	0	0	0
NC_015139	657	G	250	0	0	0	0	0	0	250	1
NC_015139	658	T	250	0	0	250	1	0	0	0	0
NC_015139	659	T	252	0	0	252	1	0	0	0	0
NC_015139	660	T	251	0	0	251	1	0	0	0	0
NC_015139	661	C	256	0	0	0	0	256	1	0	0
NC_015139	662	T	256	0	0	256	1	0	0	0	0
NC_015139	663	T	255	0	0	255	1	0	0	0	0
NC_015139	664	C	256	0	0	0	0	256	1	0	0
NC_015139	665	T	254	0	0	254	1	0	0	0	0
NC_015139	666	T	253	0	0	253	1	0	0	0	0
NC_015139	667	C	251	0	0	0	0	251	1	0	0
NC_015139	668	T	252	0	0	252	1	0	0	0	0
NC_015139	669	T	253	0	0	253	1	0	0	0	0
NC_015139	670	G	246	0	0	0	0	0	0	246	1
NC_015139	671	A	249	249	1	0	0	0	0	0	0
NC_015139	672	C	245	0	0	0	0	245	1	0	0
NC_015139	673	C	248	0	0	0	0	248	1	0	0
NC_015139	674	G	248	0	0	0	0	2	0.00806452	246	0.991935
NC_015139	675	A	249	249	1	0	0	0	0	0	0
NC_015139	676	A	255	255	1	0	0	0	0	0	0
NC_015139	677	T	250	0	0	250	1	0	0	0	0
NC_015139	678	C	256	0	0	0	0	256	1	0	0
NC_015139	679	T	260	0	0	260	1	0	0	0	0
NC_015139	680	G	259	1	0.003861	0	0	0	0	258	0.996139
NC_015139	681	T	259	0	0	259	1	0	0	0	0
NC_015139	682	A	260	260	1	0	0	0	0	0	0
NC_015139	683	A	262	262	1	0	0	0	0	0	0
NC_015139	684	C	257	0	0	0	0	257	1	0	0
NC_015139	685	C	257	0	0	1	0.00389105	256	0.996109	0	0
NC_015139	686	T	254	0	0	253	0.996063	0	0	1	0.00393701
NC_015139	687	T	261	0	0	261	1	0	0	0	0
NC_015139	688	C	258	0	0	0	0	258	1	0	0
NC_015139	689	A	266	265	0.996241	0	0	0	0	1	0.0037594
NC_015139	690	T	264	0	0	264	1	0	0	0	0
NC_015139	691	T	268	0	0	268	1	0	0	0	0
NC_015139	692	A	265	265	1	0	0	0	0	0	0
NC_015139	693	G	267	0	0	0	0	0	0	267	1
NC_015139	694	C	266	0	0	0	0	266	1	0	0
NC_015139	695	A	263	263	1	0	0	0	0	0	0
NC_015139	696	G	263	0	0	0	0	0	0	263	1
NC_015139	697	A	264	264	1	0	0	0	0	0	0
NC_015139	698	T	260	0	0	260	1	0	0	0	0
NC_015139	699	T	256	0	0	256	1	0	0	0	0
NC_015139	700	C	260	0	0	0	0	260	1	0	0
NC_015139	701	A	259	259	1	0	0	0	0	0	0
NC_015139	702	T	262	0	0	262	1	0	0	0	0
NC_015139	703	T	261	0	0	261	1	0	0	0	0
NC_015139	704	T	260	0	0	260	1	0	0	0	0
NC_015139	705	T	263	0	0	263	1	0	0	0	0
NC_015139	706	C	262	0	0	1	0.00381679	261	0.996183	0	0
NC_015139	707	T	263	0	0	263	1	0	0	0	0
NC_015139	708	G	261	0	0	0	0	0	0	261	1
NC_015139	709	T	264	0	0	264	1	0	0	0	0
NC_015139	710	G	256	0	0	0	0	0	0	256	1
NC_015139	711	G	255	0	0	0	0	0	0	255	1
NC_015139	712	T	260	0	0	260	1	0	0	0	0
NC_015139	713	T	259	0	0	259	1	0	0	0	0
NC_015139	714	T	257	0	0	257	1	0	0	0	0
NC_015139	715	C	256	0	0	1	0.00390625	255	0.996094	0	0
NC_015139	716	C	254	0	0	0	0	254	1	0	0
NC_015139	717	C	256	0	0	0	0	256	1	0	0
NC_015139	718	T	256	0	0	256	1	0	0	0	0
NC_015139	719	G	252	1	0.00396825	0	0	0	0	251	0.996032
NC_015139	720	A	256	256	1	0	0	0	0	0	0
NC_015139	721	T	252	0	0	252	1	0	0	0	0
NC_015139	722	C	255	0	0	1	0.00392157	254	0.996078	0	0
NC_015139	723	A	252	252	1	0	0	0	0	0	0
NC_015139	724	A	253	253	1	0	0	0	0	0	0
NC_015139	725	A	251	251	1	0	0	0	0	0	0
NC_015139	726	C	254	0	0	0	0	254	1	0	0
NC_015139	727	T	256	0	0	256	1	0	0	0	0
NC_015139	728	A	254	254	1	0	0	0	0	0	0
NC_015139	729	G	253	0	0	0	0	0	0	253	1
NC_015139	730	A	247	247	1	0	0	0	0	0	0
NC_015139	731	A	250	250	1	0	0	0	0	0	0
NC_015139	732	G	248	0	0	0	0	0	0	248	1
NC_015139	733	T	250	0	0	250	1	0	0	0	0
NC_015139	734	T	251	0	0	251	1	0	0	0	0
NC_015139	735	A	255	255	1	0	0	0	0	0	0
NC_015139	736	C	253	0	0	0	0	253	1	0	0
NC_015139	737	C	251	0	0	0	0	251	1	0	0
NC_015139	738	A	253	253	1	0	0	0	0	0	0
NC_015139	739	A	256	256	1	0	0	0	0	0	0
NC_015139	740	A	254	254	1	0	0	0	0	0	0
NC_015139	741	G	253	2	0.00790514	0	0	0	0	251	0.992095
NC_015139	742	A	250	250	1	0	0	0	0	0	0
NC_015139	743	A	254	254	1	0	0	0	0	0	0
NC_015139	744	C	254	0	0	0	0	254	1	0	0
NC_015139	745	C	256	0	0	0	0	256	1	0	0
NC_015139	746	A	258	258	1	0	0	0	0	0	0
NC_015139	747	T	256	0	0	255	0.996094	0	0	1	0.00390625
NC_015139	748	G	256	2	0.0078125	0	0	0	0	254	0.992188
NC_015139	749	C	252	0	0	0	0	252	1	0	0
NC_015139	750	A	256	256	1	0	0	0	0	0	0
NC_015139	751	T	255	0	0	255	1	0	0	0	0
NC_015139	752	A	251	251	1	0	0	0	0	0	0
NC_015139	753	G	254	2	0.00787402	0	0	0	0	252	0.992126
NC_015139	754	C	253	0	0	0	0	253	1	0	0
NC_015139	755	A	250	250	1	0	0	0	0	0	0
NC_015139	756	C	251	0	0	0	0	251	1	0	0
NC_015139	757	T	246	0	0	246	1	0	0	0	0
NC_015139	758	A	245	245	1	0	0	0	0	0	0
NC_015139	759	A	244	244	1	0	0	0	0	0	0
NC_015139	760	A	244	244	1	0	0	0	0	0	0
NC_015139	761	T	242	0	0	242	1	0	0	0	0
NC_015139	762	A	244	244	1	0	0	0	0	0	0
NC_015139	763	G	243	2	0.00823045	0	0	0	0	241	0.991769
NC_015139	764	G	238	0	0	0	0	0	0	238	1
NC_015139	765	G	235	0	0	0	0	0	0	235	1
NC_015139	766	A	237	237	1	0	0	0	0	0	0
NC_015139	767	G	235	2	0.00851064	0	0	0	0	233	0.991489
NC_015139	768	C	234	0	0	0	0	234	1	0	0
NC_015139	769	C	232	0	0	0	0	232	1	0	0
NC_015139	770	G	232	2	0.00862069	1	0.00431035	0	0	229	0.987069
NC_015139	771	C	236	0	0	0	0	236	1	0	0
NC_015139	772	C	235	0	0	2	0.00851064	233	0.991489	0	0
NC_015139	773	G	241	0	0	0	0	0	0	241	1
NC_015139	774	A	241	241	1	0	0	0	0	0	0
NC_015139	775	A	238	238	1	0	0	0	0	0	0
NC_015139	776	T	242	0	0	242	1	0	0	0	0
NC_015139	777	A	240	240	1	0	0	0	0	0	0
NC_015139	778	C	240	0	0	0	0	240	1	0	0
NC_015139	779	A	240	239	0.995833	1	0.00416667	0	0	0	0
NC_015139	780	C	243	0	0	0	0	243	1	0	0
NC_015139	781	C	239	0	0	0	0	239	1	0	0
NC_015139	782	A	237	237	1	0	0	0	0	0	0
NC_015139	783	G	237	2	0.00843882	0	0	0	0	235	0.991561
NC_015139	784	C	236	0	0	0	0	236	1	0	0
NC_015139	785	T	234	0	0	233	0.995726	0	0	1	0.0042735
NC_015139	786	A	233	233	1	0	0	0	0	0	0
NC_015139	787	C	239	0	0	0	0	239	1	0	0
NC_015139	788	A	240	240	1	0	0	0	0	0	0
NC_015139	789	C	236	0	0	0	0	236	1	0	0
NC_015139	790	C	241	0	0	0	0	241	1	0	0
NC_015139	791	T	243	0	0	242	0.995885	0	0	1	0.00411523
NC_015139	792	A	243	243	1	0	0	0	0	0	0
NC_015139	793	A	244	244	1	0	0	0	0	0	0
NC_015139	794	C	243	0	0	2	0.00823045	241	0.991769	0	0
NC_015139	795	A	244	244	1	0	0	0	0	0	0
NC_015139	796	T	240	0	0	240	1	0	0	0	0
NC_015139	797	G	239	0	0	0	0	0	0	239	1
NC_015139	798	T	232	0	0	231	0.99569	1	0.00431035	0	0
NC_015139	799	G	232	0	0	0	0	0	0	232	1
NC_015139	800	A	238	238	1	0	0	0	0	0	0
NC_015139	801	A	240	240	1	0	0	0	0	0	0
NC_015139	802	A	240	240	1	0	0	0	0	0	0
NC_015139	803	T	236	0	0	236	1	0	0	0	0
NC_015139	804	G	239	0	0	1	0.0041841	0	0	238	0.995816
NC_015139	805	G	234	0	0	0	0	0	0	234	1
NC_015139	806	G	240	0	0	0	0	0	0	240	1
NC_015139	807	T	236	0	0	236	1	0	0	0	0
NC_015139	808	G	237	0	0	0	0	0	0	237	1
NC_015139	809	C	233	0	0	0	0	233	1	0	0
NC_015139	810	A	236	236	1	0	0	0	0	0	0
NC_015139	811	T	234	0	0	234	1	0	0	0	0
NC_015139	812	A	232	232	1	0	0	0	0	0	0
NC_015139	813	A	237	237	1	0	0	0	0	0	0
NC_015139	814	G	234	0	0	0	0	0	0	234	1
NC_015139	815	A	235	235	1	0	0	0	0	0	0
NC_015139	816	A	234	234	1	0	0	0	0	0	0
NC_015139	817	T	239	0	0	239	1	0	0	0	0
NC_015139	818	G	241	0	0	0	0	0	0	241	1
NC_015139	819	T	237	0	0	237	1	0	0	0	0
NC_015139	820	T	239	0	0	239	1	0	0	0	0
NC_015139	821	G	233	0	0	0	0	0	0	233	1
NC_015139	822	T	238	0	0	238	1	0	0	0	0
NC_015139	823	G	236	0	0	0	0	0	0	236	1
NC_015139	824	C	236	0	0	2	0.00847458	234	0.991525	0	0
NC_015139	825	T	238	0	0	238	1	0	0	0	0
NC_015139	826	C	236	0	0	0	0	236	1	0	0
NC_015139	827	A	235	235	1	0	0	0	0	0	0
NC_015139	828	G	235	0	0	0	0	0	0	235	1
NC_015139	829	C	232	0	0	0	0	232	1	0	0
NC_015139	830	C	235	0	0	0	0	235	1	0	0
NC_015139	831	T	239	0	0	238	0.995816	0	0	1	0.0041841
NC_015139	832	G	238	0	0	0	0	0	0	238	1
NC_015139	833	G	238	0	0	0	0	0	0	238	1
NC_015139	834	A	241	241	1	0	0	0	0	0	0
NC_015139	835	A	241	239	0.991701	2	0.00829875	0	0	0	0
NC_015139	836	T	242	0	0	242	1	0	0	0	0
NC_015139	837	A	243	243	1	0	0	0	0	0	0
NC_015139	838	C	242	0	0	0	0	242	1	0	0
NC_015139	839	A	241	241	1	0	0	0	0	0	0
NC_015139	840	A	236	236	1	0	0	0	0	0	0
NC_015139	841	T	236	0	0	236	1	0	0	0	0
NC_015139	842	C	236	0	0	0	0	236	1	0	0
NC_015139	843	A	242	242	1	0	0	0	0	0	0
NC_015139	844	T	239	0	0	239	1	0	0	0	0
NC_015139	845	A	243	243	1	0	0	0	0	0	0
NC_015139	846	A	244	244	1	0	0	0	0	0	0
NC_015139	847	A	244	242	0.991803	0	0	0	0	2	0.00819672
NC_015139	848	G	246	0	0	0	0	0	0	246	1
NC_015139	849	T	245	0	0	245	1	0	0	0	0
NC_015139	850	T	242	0	0	242	1	0	0	0	0
NC_015139	851	G	240	0	0	0	0	0	0	240	1
NC_015139	852	A	238	238	1	0	0	0	0	0	0
NC_015139	853	A	237	236	0.995781	0	0	1	0.00421941	0	0
NC_015139	854	A	239	239	1	0	0	0	0	0	0
NC_015139	855	G	236	0	0	0	0	0	0	236	1
NC_015139	856	T	233	0	0	233	1	0	0	0	0
NC_015139	857	A	234	234	1	0	0	0	0	0	0
NC_015139	858	C	229	0	0	0	0	229	1	0	0
NC_015139	859	C	231	0	0	0	0	231	1	0	0
NC_015139	860	A	229	229	1	0	0	0	0	0	0
NC_015139	861	G	224	0	0	0	0	0	0	224	1
NC_015139	862	A	225	225	1	0	0	0	0	0	0
NC_015139	863	G	226	0	0	0	0	0	0	226	1
NC_015139	864	A	221	221	1	0	0	0	0	0	0
NC_015139	865	T	224	0	0	224	1	0	0	0	0
NC_015139	866	T	221	0	0	221	1	0	0	0	0
NC_015139	867	C	221	0	0	0	0	221	1	0	0
NC_015139	868	C	222	0	0	0	0	222	1	0	0
NC_015139	869	T	221	0	0	221	1	0	0	0	0
NC_015139	870	A	222	222	1	0	0	0	0	0	0
NC_015139	871	G	221	0	0	0	0	0	0	221	1
NC_015139	872	A	218	218	1	0	0	0	0	0	0
NC_015139	873	G	218	0	0	0	0	0	0	218	1
NC_015139	874	G	218	0	0	0	0	0	0	218	1
NC_015139	875	C	214	0	0	0	0	214	1	0	0
NC_015139	876	A	218	218	1	0	0	0	0	0	0
NC_015139	877	T	217	0	0	217	1	0	0	0	0
NC_015139	878	A	216	216	1	0	0	0	0	0	0
NC_015139	879	C	212	0	0	0	0	212	1	0	0
NC_015139	880	C	214	0	0	0	0	214	1	0	0
NC_015139	881	A	214	214	1	0	0	0	0	0	0
NC_015139	882	T	211	0	0	211	1	0	0	0	0
NC_015139	883	C	212	0	0	0	0	212	1	0	0
NC_015139	884	A	213	213	1	0	0	0	0	0	0
NC_015139	885	G	213	0	0	0	0	0	0	213	1
NC_015139	886	A	214	214	1	0	0	0	0	0	0
NC_015139	887	A	214	214	1	0	0	0	0	0	0
NC_015139	888	A	215	215	1	0	0	0	0	0	0
NC_015139	889	A	217	217	1	0	0	0	0	0	0
NC_015139	890	A	219	219	1	0	0	0	0	0	0
NC_015139	891	C	221	0	0	0	0	221	1	0	0
NC_015139	892	T	219	0	0	217	0.990868	0	0	2	0.00913242
NC_015139	893	T	217	0	0	217	1	0	0	0	0
NC_015139	894	C	217	0	0	0	0	217	1	0	0
NC_015139	895	C	219	0	0	0	0	219	1	0	0
NC_015139	896	T	221	0	0	221	1	0	0	0	0
NC_015139	897	T	219	0	0	219	1	0	0	0	0
NC_015139	898	G	213	0	0	0	0	0	0	213	1
NC_015139	899	A	214	214	1	0	0	0	0	0	0
NC_015139	900	C	210	0	0	0	0	210	1	0	0
NC_015139	901	C	212	0	0	0	0	212	1	0	0
NC_015139	902	A	216	216	1	0	0	0	0	0	0
NC_015139	903	A	220	220	1	0	0	0	0	0	0
NC_015139	904	T	219	0	0	218	0.995434	0	0	1	0.00456621
NC_015139	905	T	213	0	0	213	1	0	0	0	0
NC_015139	906	G	215	0	0	0	0	0	0	215	1
NC_015139	907	G	216	0	0	0	0	0	0	216	1
NC_015139	908	G	213	0	0	0	0	0	0	213	1
NC_015139	909	T	217	0	0	217	1	0	0	0	0
NC_015139	910	A	215	215	1	0	0	0	0	0	0
NC_015139	911	G	215	0	0	0	0	0	0	215	1
NC_015139	912	A	217	217	1	0	0	0	0	0	0
NC_015139	913	T	215	0	0	215	1	0	0	0	0
NC_015139	914	C	215	0	0	0	0	215	1	0	0
NC_015139	915	A	220	220	1	0	0	0	0	0	0
NC_015139	916	A	221	221	1	0	0	0	0	0	0
NC_015139	917	G	222	0	0	0	0	0	0	222	1
NC_015139	918	A	221	221	1	0	0	0	0	0	0
NC_015139	919	A	224	224	1	0	0	0	0	0	0
NC_015139	920	A	224	223	0.995536	0	0	0	0	1	0.00446429
NC_015139	921	A	220	220	1	0	0	0	0	0	0
NC_015139	922	C	218	0	0	0	0	218	1	0	0
NC_015139	923	A	218	218	1	0	0	0	0	0	0
NC_015139	924	G	218	0	0	0	0	0	0	218	1
NC_015139	925	C	215	0	0	0	0	215	1	0	0
NC_015139	926	A	214	214	1	0	0	0	0	0	0
NC_015139	927	G	215	0	0	0	0	0	0	215	1
NC_015139	928	T	215	0	0	214	0.995349	0	0	1	0.00465116
NC_015139	929	A	218	218	1	0	0	0	0	0	0
NC_015139	930	G	219	0	0	0	0	0	0	219	1
NC_015139	931	C	217	0	0	0	0	217	1	0	0
NC_015139	932	A	217	217	1	0	0	0	0	0	0
NC_015139	933	G	214	0	0	0	0	0	0	214	1
NC_015139	934	C	214	0	0	0	0	214	1	0	0
NC_015139	935	T	217	0	0	217	1	0	0	0	0
NC_015139	936	G	218	0	0	0	0	0	0	218	1
NC_015139	937	C	217	0	0	0	0	217	1	0	0
NC_015139	938	A	218	218	1	0	0	0	0	0	0
NC_015139	939	A	218	218	1	0	0	0	0	0	0
NC_015139	940	C	213	0	0	0	0	213	1	0	0
NC_015139	941	A	215	215	1	0	0	0	0	0	0
NC_015139	942	G	216	0	0	0	0	1	0.00462963	215	0.99537
NC_015139	943	G	215	0	0	0	0	0	0	215	1
NC_015139	944	A	218	218	1	0	0	0	0	0	0
NC_015139	945	G	213	0	0	0	0	0	0	213	1
NC_015139	946	C	211	0	0	0	0	211	1	0	0
NC_015139	947	T	212	0	0	212	1	0	0	0	0
NC_015139	948	G	213	0	0	0	0	0	0	213	1
NC_015139	949	A	213	213	1	0	0	0	0	0	0
NC_015139	950	A	212	212	1	0	0	0	0	0	0
NC_015139	951	T	212	0	0	212	1	0	0	0	0
NC_015139	952	A	211	211	1	0	0	0	0	0	0
NC_015139	953	T	210	0	0	210	1	0	0	0	0
NC_015139	954	G	211	0	0	0	0	0	0	211	1
NC_015139	955	C	210	0	0	0	0	210	1	0	0
NC_015139	956	A	214	214	1	0	0	0	0	0	0
NC_015139	957	A	211	211	1	0	0	0	0	0	0
NC_015139	958	C	211	0	0	0	0	211	1	0	0
NC_015139	959	A	210	210	1	0	0	0	0	0	0
NC_015139	960	G	207	0	0	0	0	0	0	207	1
NC_015139	961	C	206	0	0	0	0	206	1	0	0
NC_015139	962	A	211	211	1	0	0	0	0	0	0
NC_015139	963	A	208	208	1	0	0	0	0	0	0
NC_015139	964	T	207	0	0	207	1	0	0	0	0
NC_015139	965	C	209	0	0	0	0	209	1	0	0
NC_015139	966	C	207	0	0	0	0	207	1	0	0
NC_015139	967	A	203	203	1	0	0	0	0	0	0
NC_015139	968	A	206	206	1	0	0	0	0	0	0
NC_015139	969	G	201	0	0	0	0	0	0	201	1
NC_015139	970	G	203	0	0	1	0.00492611	0	0	202	0.995074
NC_015139	971	A	204	204	1	0	0	0	0	0	0
NC_015139	972	C	203	0	0	0	0	203	1	0	0
NC_015139	973	G	201	0	0	0	0	0	0	201	1
NC_015139	974	C	201	0	0	0	0	201	1	0	0
NC_015139	975	A	207	207	1	0	0	0	0	0	0
NC_015139	976	T	199	0	0	198	0.994975	1	0.00502513	0	0
NC_015139	977	A	203	203	1	0	0	0	0	0	0
NC_015139	978	C	206	0	0	0	0	206	1	0	0
NC_015139	979	C	200	0	0	0	0	200	1	0	0
NC_015139	980	C	200	0	0	0	0	200	1	0	0
NC_015139	981	A	205	205	1	0	0	0	0	0	0
NC_015139	982	G	203	0	0	0	0	0	0	203	1
NC_015139	983	A	206	206	1	0	0	0	0	0	0
NC_015139	984	C	206	0	0	0	0	206	1	0	0
NC_015139	985	G	210	0	0	0	0	0	0	210	1
NC_015139	986	G	211	0	0	0	0	0	0	211	1
NC_015139	987	A	209	209	1	0	0	0	0	0	0
NC_015139	988	A	206	204	0.990291	0	0	1	0.00485437	1	0.00485437
NC_015139	989	A	215	215	1	0	0	0	0	0	0
NC_015139	990	C	210	0	0	0	0	210	1	0	0
NC_015139	991	T	209	0	0	209	1	0	0	0	0
NC_015139	992	A	213	213	1	0	0	0	0	0	0
NC_015139	993	A	209	209	1	0	0	0	0	0	0
NC_015139	994	G	209	0	0	0	0	0	0	209	1
NC_015139	995	T	208	0	0	208	1	0	0	0	0
NC_015139	996	T	203	0	0	203	1	0	0	0	0
NC_015139	997	C	203	0	0	1	0.00492611	202	0.995074	0	0
NC_015139	998	C	206	0	0	0	0	206	1	0	0
NC_015139	999	C	205	0	0	0	0	205	1	0	0
NC_015139	1000	A	205	205	1	0	0	0	0	0	0
NC_015139	1001	C	203	0	0	0	0	203	1	0	0
NC_015139	1002	T	199	0	0	199	1	0	0	0	0
NC_015139	1003	C	201	0	0	0	0	201	1	0	0
NC_015139	1004	A	200	200	1	0	0	0	0	0	0
NC_015139	1005	C	203	0	0	0	0	203	1	0	0
NC_015139	1006	G	194	0	0	0	0	0	0	194	1
NC_015139	1007	A	198	198	1	0	0	0	0	0	0
NC_015139	1008	C	198	0	0	0	0	198	1	0	0
NC_015139	1009	C	199	0	0	0	0	199	1	0	0
NC_015139	1010	C	200	0	0	0	0	200	1	0	0
NC_015139	1011	A	203	203	1	0	0	0	0	0	0
NC_015139	1012	T	203	0	0	203	1	0	0	0	0
NC_015139	1013	A	200	200	1	0	0	0	0	0	0
NC_015139	1014	T	202	0	0	202	1	0	0	0	0
NC_015139	1015	A	203	203	1	0	0	0	0	0	0
NC_015139	1016	A	207	207	1	0	0	0	0	0	0
NC_015139	1017	C	208	0	0	0	0	208	1	0	0
NC_015139	1018	A	208	208	1	0	0	0	0	0	0
NC_015139	1019	A	208	208	1	0	0	0	0	0	0
NC_015139	1020	G	209	0	0	0	0	0	0	209	1
NC_015139	1021	C	207	0	0	0	0	207	1	0	0
NC_015139	1022	T	207	0	0	207	1	0	0	0	0
NC_015139	1023	A	208	208	1	0	0	0	0	0	0
NC_015139	1024	C	205	0	0	0	0	205	1	0	0
NC_015139	1025	A	211	211	1	0	0	0	0	0	0
NC_015139	1026	C	205	0	0	0	0	205	1	0	0
NC_015139	1027	C	203	0	0	0	0	203	1	0	0
NC_015139	1028	A	208	208	1	0	0	0	0	0	0
NC_015139	1029	A	207	206	0.995169	0	0	0	0	1	0.00483092
NC_015139	1030	G	207	0	0	0	0	0	0	207	1
NC_015139	1031	T	201	0	0	201	1	0	0	0	0
NC_015139	1032	A	206	206	1	0	0	0	0	0	0
NC_015139	1033	A	203	203	1	0	0	0	0	0	0
NC_015139	1034	A	200	200	1	0	0	0	0	0	0
NC_015139	1035	A	203	203	1	0	0	0	0	0	0
NC_015139	1036	A	203	203	1	0	0	0	0	0	0
NC_015139	1037	G	203	0	0	0	0	0	0	203	1
NC_015139	1038	T	203	0	0	203	1	0	0	0	0
NC_015139	1039	G	203	0	0	0	0	0	0	203	1
NC_015139	1040	T	204	0	0	204	1	0	0	0	0
NC_015139	1041	A	206	206	1	0	0	0	0	0	0
NC_015139	1042	G	198	0	0	0	0	0	0	198	1
NC_015139	1043	A	200	200	1	0	0	0	0	0	0
NC_015139	1044	A	206	206	1	0	0	0	0	0	0
NC_015139	1045	C	197	1	0.00507614	0	0	196	0.994924	0	0
NC_015139	1046	A	200	200	1	0	0	0	0	0	0
NC_015139	1047	A	204	204	1	0	0	0	0	0	0
NC_015139	1048	T	200	0	0	200	1	0	0	0	0
NC_015139	1049	T	203	0	0	203	1	0	0	0	0
NC_015139	1050	A	205	205	1	0	0	0	0	0	0
NC_015139	1051	G	201	0	0	0	0	0	0	201	1
NC_015139	1052	T	203	0	0	203	1	0	0	0	0
NC_015139	1053	T	201	0	0	201	1	0	0	0	0
NC_015139	1054	C	204	0	0	0	0	204	1	0	0
NC_015139	1055	A	205	205	1	0	0	0	0	0	0
NC_015139	1056	T	204	0	0	204	1	0	0	0	0
NC_015139	1057	A	205	205	1	0	0	0	0	0	0
NC_015139	1058	A	209	209	1	0	0	0	0	0	0
NC_015139	1059	G	209	0	0	0	0	0	0	209	1
NC_015139	1060	G	209	0	0	0	0	0	0	209	1
NC_015139	1061	A	211	211	1	0	0	0	0	0	0
NC_015139	1062	C	212	0	0	0	0	212	1	0	0
NC_015139	1063	C	208	0	0	0	0	208	1	0	0
NC_015139	1064	A	206	206	1	0	0	0	0	0	0
NC_015139	1065	C	205	0	0	0	0	205	1	0	0
NC_015139	1066	C	209	1	0.00478469	0	0	208	0.995215	0	0
NC_015139	1067	G	207	0	0	0	0	0	0	207	1
NC_015139	1068	T	205	0	0	205	1	0	0	0	0
NC_015139	1069	T	205	0	0	205	1	0	0	0	0
NC_015139	1070	G	207	0	0	0	0	0	0	207	1
NC_015139	1071	T	206	0	0	206	1	0	0	0	0
NC_015139	1072	A	210	210	1	0	0	0	0	0	0
NC_015139	1073	T	209	0	0	209	1	0	0	0	0
NC_015139	1074	A	211	211	1	0	0	0	0	0	0
NC_015139	1075	G	206	0	0	0	0	0	0	206	1
NC_015139	1076	C	204	0	0	0	0	204	1	0	0
NC_015139	1077	C	206	0	0	0	0	206	1	0	0
NC_015139	1078	A	214	214	1	0	0	0	0	0	0
NC_015139	1079	T	210	0	0	210	1	0	0	0	0
NC_015139	1080	T	213	0	0	213	1	0	0	0	0
NC_015139	1081	C	208	0	0	1	0.00480769	207	0.995192	0	0
NC_015139	1082	A	214	214	1	0	0	0	0	0	0
NC_015139	1083	T	207	0	0	207	1	0	0	0	0
NC_015139	1084	C	208	0	0	0	0	208	1	0	0
NC_015139	1085	A	210	210	1	0	0	0	0	0	0
NC_015139	1086	A	210	210	1	0	0	0	0	0	0
NC_015139	1087	C	209	0	0	0	0	209	1	0	0
NC_015139	1088	G	212	0	0	0	0	0	0	212	1
NC_015139	1089	G	210	0	0	0	0	0	0	210	1
NC_015139	1090	A	210	210	1	0	0	0	0	0	0
NC_015139	1091	T	210	0	0	210	1	0	0	0	0
NC_015139	1092	G	211	0	0	0	0	0	0	211	1
NC_015139	1093	C	208	0	0	0	0	208	1	0	0
NC_015139	1094	A	209	209	1	0	0	0	0	0	0
NC_015139	1095	G	207	0	0	0	0	0	0	207	1
NC_015139	1096	C	207	0	0	0	0	207	1	0	0
NC_015139	1097	T	209	0	0	209	1	0	0	0	0
NC_015139	1098	T	208	0	0	208	1	0	0	0	0
NC_015139	1099	C	209	0	0	0	0	209	1	0	0
NC_015139	1100	C	207	0	0	0	0	207	1	0	0
NC_015139	1101	C	209	0	0	0	0	209	1	0	0
NC_015139	1102	A	208	208	1	0	0	0	0	0	0
NC_015139	1103	G	205	0	0	0	0	0	0	205	1
NC_015139	1104	A	206	206	1	0	0	0	0	0	0
NC_015139	1105	T	199	0	0	199	1	0	0	0	0
NC_015139	1106	C	209	1	0.00478469	0	0	208	0.995215	0	0
NC_015139	1107	G	210	0	0	0	0	0	0	210	1
NC_015139	1108	G	203	0	0	0	0	0	0	203	1
NC_015139	1109	G	209	1	0.00478469	0	0	0	0	208	0.995215
NC_015139	1110	T	210	0	0	210	1	0	0	0	0
NC_015139	1111	A	211	211	1	0	0	0	0	0	0
NC_015139	1112	A	213	213	1	0	0	0	0	0	0
NC_015139	1113	A	211	211	1	0	0	0	0	0	0
NC_015139	1114	A	212	212	1	0	0	0	0	0	0
NC_015139	1115	A	214	214	1	0	0	0	0	0	0
NC_015139	1116	T	212	0	0	212	1	0	0	0	0
NC_015139	1117	G	214	0	0	0	0	0	0	214	1
NC_015139	1118	C	214	0	0	0	0	214	1	0	0
NC_015139	1119	A	219	219	1	0	0	0	0	0	0
NC_015139	1120	A	217	217	1	0	0	0	0	0	0
NC_015139	1121	A	219	219	1	0	0	0	0	0	0
NC_015139	1122	C	218	0	0	0	0	218	1	0	0
NC_015139	1123	C	218	0	0	0	0	218	1	0	0
NC_015139	1124	A	221	221	1	0	0	0	0	0	0
NC_015139	1125	A	221	221	1	0	0	0	0	0	0
NC_015139	1126	T	218	0	0	217	0.995413	0	0	1	0.00458716
NC_015139	1127	A	220	220	1	0	0	0	0	0	0
NC_015139	1128	G	218	0	0	0	0	0	0	218	1
NC_015139	1129	C	220	0	0	0	0	220	1	0	0
NC_015139	1130	T	218	0	0	218	1	0	0	0	0
NC_015139	1131	G	219	0	0	0	0	0	0	219	1
NC_015139	1132	C	212	0	0	0	0	212	1	0	0
NC_015139	1133	A	222	222	1	0	0	0	0	0	0
NC_015139	1134	G	218	0	0	0	0	0	0	218	1
NC_015139	1135	A	221	221	1	0	0	0	0	0	0
NC_015139	1136	A	220	220	1	0	0	0	0	0	0
NC_015139	1137	G	220	0	0	0	0	0	0	220	1
NC_015139	1138	T	220	0	0	220	1	0	0	0	0
NC_015139	1139	A	223	223	1	0	0	0	0	0	0
NC_015139	1140	G	225	0	0	0	0	0	0	225	1
NC_015139	1141	G	225	0	0	0	0	0	0	225	1
NC_015139	1142	A	226	226	1	0	0	0	0	0	0
NC_015139	1143	A	225	225	1	0	0	0	0	0	0
NC_015139	1144	T	225	0	0	225	1	0	0	0	0
NC_015139	1145	A	226	226	1	0	0	0	0	0	0
NC_015139	1146	A	231	231	1	0	0	0	0	0	0
NC_015139	1147	T	234	0	0	234	1	0	0	0	0
NC_015139	1148	G	233	0	0	0	0	0	0	233	1
NC_015139	1149	G	234	0	0	0	0	0	0	234	1
NC_015139	1150	C	227	0	0	0	0	227	1	0	0
NC_015139	1151	A	230	229	0.995652	1	0.00434783	0	0	0	0
NC_015139	1152	C	228	0	0	0	0	228	1	0	0
NC_015139	1153	C	229	0	0	0	0	229	1	0	0
NC_015139	1154	T	225	0	0	225	1	0	0	0	0
NC_015139	1155	G	225	0	0	0	0	0	0	225	1
NC_015139	1156	A	222	222	1	0	0	0	0	0	0
NC_015139	1157	A	224	224	1	0	0	0	0	0	0
NC_015139	1158	A	224	223	0.995536	0	0	0	0	1	0.00446429
NC_015139	1159	T	218	0	0	218	1	0	0	0	0
NC_015139	1160	A	219	219	1	0	0	0	0	0	0
NC_015139	1161	A	221	221	1	0	0	0	0	0	0
NC_015139	1162	T	219	0	0	219	1	0	0	0	0
NC_015139	1163	A	222	222	1	0	0	0	0	0	0
NC_015139	1164	T	217	0	0	217	1	0	0	0	0
NC_015139	1165	T	217	0	0	217	1	0	0	0	0
NC_015139	1166	G	212	1	0.00471698	0	0	0	0	211	0.995283
NC_015139	1167	T	218	0	0	218	1	0	0	0	0
NC_015139	1168	T	219	0	0	219	1	0	0	0	0
NC_015139	1169	T	213	0	0	213	1	0	0	0	0
NC_015139	1170	C	218	0	0	0	0	218	1	0	0
NC_015139	1171	C	220	1	0.00454546	0	0	219	0.995455	0	0
NC_015139	1172	G	224	1	0.00446429	0	0	0	0	223	0.995536
NC_015139	1173	T	222	0	0	222	1	0	0	0	0
NC_015139	1174	A	231	231	1	0	0	0	0	0	0
NC_015139	1175	A	229	229	1	0	0	0	0	0	0
NC_015139	1176	A	231	231	1	0	0	0	0	0	0
NC_015139	1177	G	231	0	0	0	0	0	0	231	1
NC_015139	1178	A	233	233	1	0	0	0	0	0	0
NC_015139	1179	A	230	230	1	0	0	0	0	0	0
NC_015139	1180	G	227	0	0	0	0	0	0	227	1
NC_015139	1181	A	229	229	1	0	0	0	0	0	0
NC_015139	1182	G	228	0	0	0	0	0	0	228	1
NC_015139	1183	A	231	231	1	0	0	0	0	0	0
NC_015139	1184	T	229	0	0	228	0.995633	0	0	1	0.00436681
NC_015139	1185	C	227	1	0.00440529	0	0	226	0.995595	0	0
NC_015139	1186	C	225	0	0	0	0	225	1	0	0
NC_015139	1187	A	232	232	1	0	0	0	0	0	0
NC_015139	1188	G	232	0	0	0	0	0	0	232	1
NC_015139	1189	A	234	234	1	0	0	0	0	0	0
NC_015139	1190	A	233	233	1	0	0	0	0	0	0
NC_015139	1191	A	233	233	1	0	0	0	0	0	0
NC_015139	1192	C	231	0	0	0	0	231	1	0	0
NC_015139	1193	A	235	235	1	0	0	0	0	0	0
NC_015139	1194	G	231	0	0	0	0	0	0	231	1
NC_015139	1195	G	236	0	0	0	0	0	0	236	1
NC_015139	1196	T	236	0	0	236	1	0	0	0	0
NC_015139	1197	T	240	0	0	240	1	0	0	0	0
NC_015139	1198	C	235	0	0	0	0	235	1	0	0
NC_015139	1199	A	241	241	1	0	0	0	0	0	0
NC_015139	1200	C	236	0	0	0	0	236	1	0	0
NC_015139	1201	G	240	0	0	0	0	0	0	240	1
NC_015139	1202	A	241	241	1	0	0	0	0	0	0
NC_015139	1203	A	236	236	1	0	0	0	0	0	0
NC_015139	1204	T	231	0	0	231	1	0	0	0	0
NC_015139	1205	A	231	230	0.995671	1	0.004329	0	0	0	0
NC_015139	1206	C	228	0	0	0	0	228	1	0	0
NC_015139	1207	C	226	0	0	0	0	226	1	0	0
NC_015139	1208	A	228	228	1	0	0	0	0	0	0
NC_015139	1209	T	225	0	0	225	1	0	0	0	0
NC_015139	1210	C	225	0	0	0	0	225	1	0	0
NC_015139	1211	A	228	228	1	0	0	0	0	0	0
NC_015139	1212	A	231	231	1	0	0	0	0	0	0
NC_015139	1213	T	230	0	0	230	1	0	0	0	0
NC_015139	1214	A	231	231	1	0	0	0	0	0	0
NC_015139	1215	T	229	0	0	229	1	0	0	0	0
NC_015139	1216	C	232	0	0	0	0	232	1	0	0
NC_015139	1217	T	233	0	0	233	1	0	0	0	0
NC_015139	1218	A	235	235	1	0	0	0	0	0	0
NC_015139	1219	C	236	0	0	0	0	236	1	0	0
NC_015139	1220	T	231	0	0	231	1	0	0	0	0
NC_015139	1221	G	234	0	0	0	0	0	0	234	1
NC_015139	1222	G	228	0	0	0	0	0	0	228	1
NC_015139	1223	A	236	236	1	0	0	0	0	0	0
NC_015139	1224	G	234	0	0	0	0	0	0	234	1
NC_015139	1225	G	233	0	0	0	0	0	0	233	1
NC_015139	1226	A	237	237	1	0	0	0	0	0	0
NC_015139	1227	G	234	0	0	0	0	0	0	234	1
NC_015139	1228	C	233	0	0	0	0	233	1	0	0
NC_015139	1229	A	234	234	1	0	0	0	0	0	0
NC_015139	1230	G	234	0	0	0	0	0	0	234	1
NC_015139	1231	C	230	0	0	0	0	230	1	0	0
NC_015139	1232	A	237	237	1	0	0	0	0	0	0
NC_015139	1233	A	236	236	1	0	0	0	0	0	0
NC_015139	1234	T	233	0	0	233	1	0	0	0	0
NC_015139	1235	G	233	0	0	0	0	0	0	233	1
NC_015139	1236	A	235	235	1	0	0	0	0	0	0
NC_015139	1237	A	236	236	1	0	0	0	0	0	0
NC_015139	1238	T	232	0	0	232	1	0	0	0	0
NC_015139	1239	G	233	0	0	0	0	0	0	233	1
NC_015139	1240	C	232	0	0	0	0	232	1	0	0
NC_015139	1241	G	240	0	0	0	0	0	0	240	1
NC_015139	1242	A	242	242	1	0	0	0	0	0	0
NC_015139	1243	T	238	0	0	238	1	0	0	0	0
NC_015139	1244	A	239	239	1	0	0	0	0	0	0
NC_015139	1245	A	241	241	1	0	0	0	0	0	0
NC_015139	1246	T	240	0	0	240	1	0	0	0	0
NC_015139	1247	A	241	241	1	0	0	0	0	0	0
NC_015139	1248	A	240	240	1	0	0	0	0	0	0
NC_015139	1249	A	240	240	1	0	0	0	0	0	0
NC_015139	1250	A	244	244	1	0	0	0	0	0	0
NC_015139	1251	A	243	243	1	0	0	0	0	0	0
NC_015139	1252	C	239	0	0	0	0	239	1	0	0
NC_015139	1253	G	241	0	0	0	0	0	0	241	1
NC_015139	1254	G	241	0	0	0	0	0	0	241	1
NC_015139	1255	A	237	237	1	0	0	0	0	0	0
NC_015139	1256	A	240	240	1	0	0	0	0	0	0
NC_015139	1257	G	238	0	0	0	0	0	0	238	1
NC_015139	1258	T	230	0	0	230	1	0	0	0	0
NC_015139	1259	T	230	0	0	229	0.995652	0	0	1	0.00434783
NC_015139	1260	G	232	0	0	0	0	0	0	232	1
NC_015139	1261	C	231	0	0	0	0	231	1	0	0
NC_015139	1262	G	229	0	0	0	0	0	0	229	1
NC_015139	1263	G	232	0	0	0	0	0	0	232	1
NC_015139	1264	T	228	0	0	228	1	0	0	0	0
NC_015139	1265	C	224	1	0.00446429	0	0	223	0.995536	0	0
NC_015139	1266	A	229	229	1	0	0	0	0	0	0
NC_015139	1267	A	226	226	1	0	0	0	0	0	0
NC_015139	1268	T	219	0	0	219	1	0	0	0	0
NC_015139	1269	A	222	222	1	0	0	0	0	0	0
NC_015139	1270	A	223	223	1	0	0	0	0	0	0
NC_015139	1271	G	221	0	0	0	0	0	0	221	1
NC_015139	1272	G	219	0	0	0	0	0	0	219	1
NC_015139	1273	T	220	0	0	220	1	0	0	0	0
NC_015139	1274	A	221	221	1	0	0	0	0	0	0
NC_015139	1275	G	223	0	0	0	0	0	0	223	1
NC_015139	1276	G	221	0	0	0	0	0	0	221	1
NC_015139	1277	G	215	0	0	0	0	0	0	215	1
NC_015139	1278	A	221	221	1	0	0	0	0	0	0
NC_015139	1279	T	212	0	0	212	1	0	0	0	0
NC_015139	1280	C	212	0	0	0	0	212	1	0	0
NC_015139	1281	A	214	214	1	0	0	0	0	0	0
NC_015139	1282	T	214	0	0	214	1	0	0	0	0
NC_015139	1283	C	208	0	0	0	0	208	1	0	0
NC_015139	1284	A	214	214	1	0	0	0	0	0	0
NC_015139	1285	A	215	215	1	0	0	0	0	0	0
NC_015139	1286	A	214	214	1	0	0	0	0	0	0
NC_015139	1287	A	216	216	1	0	0	0	0	0	0
NC_015139	1288	C	217	0	0	0	0	217	1	0	0
NC_015139	1289	A	221	221	1	0	0	0	0	0	0
NC_015139	1290	C	219	0	0	0	0	219	1	0	0
NC_015139	1291	C	219	1	0.00456621	0	0	218	0.995434	0	0
NC_015139	1292	A	222	222	1	0	0	0	0	0	0
NC_015139	1293	A	221	221	1	0	0	0	0	0	0
NC_015139	1294	A	223	223	1	0	0	0	0	0	0
NC_015139	1295	C	221	0	0	0	0	221	1	0	0
NC_015139	1296	C	220	1	0.00454546	0	0	219	0.995455	0	0
NC_015139	1297	A	222	222	1	0	0	0	0	0	0
NC_015139	1298	T	222	0	0	222	1	0	0	0	0
NC_015139	1299	C	223	1	0.00448431	0	0	222	0.995516	0	0
NC_015139	1300	C	221	0	0	0	0	221	1	0	0
NC_015139	1301	A	226	226	1	0	0	0	0	0	0
NC_015139	1302	A	228	228	1	0	0	0	0	0	0
NC_015139	1303	T	232	0	0	232	1	0	0	0	0
NC_015139	1304	G	225	0	0	0	0	0	0	225	1
NC_015139	1305	T	220	0	0	220	1	0	0	0	0
NC_015139	1306	A	225	225	1	0	0	0	0	0	0
NC_015139	1307	A	225	225	1	0	0	0	0	0	0
NC_015139	1308	A	224	224	1	0	0	0	0	0	0
NC_015139	1309	G	223	0	0	0	0	0	0	223	1
NC_015139	1310	A	225	225	1	0	0	0	0	0	0
NC_015139	1311	C	228	0	0	0	0	228	1	0	0
NC_015139	1312	G	228	0	0	0	0	0	0	228	1
NC_015139	1313	G	224	0	0	0	0	0	0	224	1
NC_015139	1314	T	221	0	0	221	1	0	0	0	0
NC_015139	1315	T	227	0	0	227	1	0	0	0	0
NC_015139	1316	T	225	0	0	225	1	0	0	0	0
NC_015139	1317	T	225	0	0	225	1	0	0	0	0
NC_015139	1318	C	222	1	0.0045045	0	0	221	0.995495	0	0
NC_015139	1319	A	221	221	1	0	0	0	0	0	0
NC_015139	1320	G	224	0	0	0	0	0	0	224	1
NC_015139	1321	T	224	0	0	224	1	0	0	0	0
NC_015139	1322	A	226	225	0.995575	1	0.00442478	0	0	0	0
NC_015139	1323	C	226	0	0	0	0	226	1	0	0
NC_015139	1324	T	223	0	0	223	1	0	0	0	0
NC_015139	1325	A	221	221	1	0	0	0	0	0	0
NC_015139	1326	G	222	0	0	0	0	0	0	222	1
NC_015139	1327	T	224	0	0	224	1	0	0	0	0
NC_015139	1328	T	221	0	0	221	1	0	0	0	0
NC_015139	1329	A	221	221	1	0	0	0	0	0	0
NC_015139	1330	T	220	0	0	220	1	0	0	0	0
NC_015139	1331	C	217	0	0	0	0	217	1	0	0
NC_015139	1332	C	217	0	0	0	0	217	1	0	0
NC_015139	1333	A	222	222	1	0	0	0	0	0	0
NC_015139	1334	G	220	0	0	0	0	0	0	220	1
NC_015139	1335	T	220	0	0	220	1	0	0	0	0
NC_015139	1336	T	217	0	0	217	1	0	0	0	0
NC_015139	1337	A	221	221	1	0	0	0	0	0	0
NC_015139	1338	C	218	0	0	0	0	218	1	0	0
NC_015139	1339	A	225	225	1	0	0	0	0	0	0
NC_015139	1340	G	221	0	0	0	0	0	0	221	1
NC_015139	1341	A	221	221	1	0	0	0	0	0	0
NC_015139	1342	A	221	221	1	0	0	0	0	0	0
NC_015139	1343	G	218	0	0	0	0	0	0	218	1
NC_015139	1344	C	219	0	0	0	0	219	1	0	0
NC_015139	1345	G	219	0	0	1	0.00456621	0	0	218	0.995434
NC_015139	1346	A	219	219	1	0	0	0	0	0	0
NC_015139	1347	C	216	0	0	0	0	216	1	0	0
NC_015139	1348	C	215	0	0	0	0	215	1	0	0
NC_015139	1349	C	214	1	0.0046729	0	0	213	0.995327	0	0
NC_015139	1350	C	219	1	0.00456621	0	0	218	0.995434	0	0
NC_015139	1351	A	225	225	1	0	0	0	0	0	0
NC_015139	1352	T	226	0	0	226	1	0	0	0	0
NC_015139	1353	A	227	227	1	0	0	0	0	0	0
NC_015139	1354	G	231	0	0	0	0	0	0	231	1
NC_015139	1355	G	227	0	0	0	0	0	0	227	1
NC_015139	1356	C	233	0	0	0	0	233	1	0	0
NC_015139	1357	T	236	0	0	236	1	0	0	0	0
NC_015139	1358	T	235	0	0	235	1	0	0	0	0
NC_015139	1359	T	234	0	0	234	1	0	0	0	0
NC_015139	1360	C	233	0	0	0	0	233	1	0	0
NC_015139	1361	G	232	0	0	0	0	0	0	232	1
NC_015139	1362	C	231	0	0	0	0	231	1	0	0
NC_015139	1363	T	237	0	0	237	1	0	0	0	0
NC_015139	1364	T	237	0	0	237	1	0	0	0	0
NC_015139	1365	T	238	0	0	238	1	0	0	0	0
NC_015139	1366	C	236	0	0	0	0	236	1	0	0
NC_015139	1367	G	238	0	0	0	0	0	0	238	1
NC_015139	1368	C	242	0	0	0	0	242	1	0	0
NC_015139	1369	G	245	0	0	0	0	0	0	245	1
NC_015139	1370	T	247	0	0	247	1	0	0	0	0
NC_015139	1371	C	248	0	0	0	0	248	1	0	0
NC_015139	1372	T	247	0	0	247	1	0	0	0	0
NC_015139	1373	C	249	0	0	0	0	249	1	0	0
NC_015139	1374	T	249	0	0	249	1	0	0	0	0
NC_015139	1375	C	248	0	0	0	0	248	1	0	0
NC_015139	1376	T	246	0	0	246	1	0	0	0	0
NC_015139	1377	A	245	245	1	0	0	0	0	0	0
NC_015139	1378	A	243	243	1	0	0	0	0	0	0
NC_015139	1379	A	244	244	1	0	0	0	0	0	0
NC_015139	1380	A	247	247	1	0	0	0	0	0	0
NC_015139	1381	T	247	0	0	247	1	0	0	0	0
NC_015139	1382	T	247	0	0	247	1	0	0	0	0
NC_015139	1383	G	246	0	0	1	0.00406504	0	0	245	0.995935
NC_015139	1384	C	247	0	0	0	0	247	1	0	0
NC_015139	1385	A	245	245	1	0	0	0	0	0	0
NC_015139	1386	G	249	0	0	0	0	0	0	249	1
NC_015139	1387	T	247	0	0	247	1	0	0	0	0
NC_015139	1388	C	243	0	0	0	0	243	1	0	0
NC_015139	1389	A	253	253	1	0	0	0	0	0	0
NC_015139	1390	T	256	0	0	256	1	0	0	0	0
NC_015139	1391	G	249	0	0	0	0	0	0	249	1
NC_015139	1392	G	251	0	0	0	0	0	0	251	1
NC_015139	1393	T	249	0	0	249	1	0	0	0	0
NC_015139	1394	A	252	252	1	0	0	0	0	0	0
NC_015139	1395	A	250	250	1	0	0	0	0	0	0
NC_015139	1396	A	253	253	1	0	0	0	0	0	0
NC_015139	1397	A	256	256	1	0	0	0	0	0	0
NC_015139	1398	T	256	0	0	256	1	0	0	0	0
NC_015139	1399	C	252	0	0	0	0	252	1	0	0
NC_015139	1400	C	260	0	0	0	0	260	1	0	0
NC_015139	1401	T	260	0	0	260	1	0	0	0	0
NC_015139	1402	T	257	0	0	257	1	0	0	0	0
NC_015139	1403	G	252	0	0	0	0	0	0	252	1
NC_015139	1404	G	256	0	0	1	0.00390625	0	0	255	0.996094
NC_015139	1405	T	256	0	0	256	1	0	0	0	0
NC_015139	1406	T	259	0	0	259	1	0	0	0	0
NC_015139	1407	T	258	0	0	258	1	0	0	0	0
NC_015139	1408	A	254	254	1	0	0	0	0	0	0
NC_015139	1409	T	255	0	0	255	1	0	0	0	0
NC_015139	1410	T	255	0	0	255	1	0	0	0	0
NC_015139	1411	T	257	0	0	257	1	0	0	0	0
NC_015139	1412	A	260	260	1	0	0	0	0	0	0
NC_015139	1413	A	257	257	1	0	0	0	0	0	0
NC_015139	1414	T	257	0	0	257	1	0	0	0	0
NC_015139	1415	C	255	0	0	0	0	255	1	0	0
NC_015139	1416	A	259	259	1	0	0	0	0	0	0
NC_015139	1417	T	255	0	0	255	1	0	0	0	0
NC_015139	1418	C	258	1	0.00387597	0	0	257	0.996124	0	0
NC_015139	1419	A	260	260	1	0	0	0	0	0	0
NC_015139	1420	G	261	0	0	0	0	0	0	261	1
NC_015139	1421	G	256	0	0	0	0	0	0	256	1
NC_015139	1422	G	258	0	0	0	0	0	0	258	1
NC_015139	1423	A	259	259	1	0	0	0	0	0	0
NC_015139	1424	C	259	0	0	0	0	259	1	0	0
NC_015139	1425	T	261	0	0	260	0.996169	1	0.00383142	0	0
NC_015139	1426	C	258	0	0	0	0	258	1	0	0
NC_015139	1427	C	265	0	0	0	0	265	1	0	0
NC_015139	1428	C	265	0	0	0	0	265	1	0	0
NC_015139	1429	A	265	265	1	0	0	0	0	0	0
NC_015139	1430	A	266	266	1	0	0	0	0	0	0
NC_015139	1431	G	261	0	0	0	0	0	0	261	1
NC_015139	1432	C	260	0	0	0	0	260	1	0	0
NC_015139	1433	A	266	266	1	0	0	0	0	0	0
NC_015139	1434	C	260	0	0	0	0	260	1	0	0
NC_015139	1435	A	264	264	1	0	0	0	0	0	0
NC_015139	1436	C	259	0	0	0	0	259	1	0	0
NC_015139	1437	A	268	268	1	0	0	0	0	0	0
NC_015139	1438	A	273	273	1	0	0	0	0	0	0
NC_015139	1439	A	271	271	1	0	0	0	0	0	0
NC_015139	1440	T	271	0	0	271	1	0	0	0	0
NC_015139	1441	T	275	0	0	275	1	0	0	0	0
NC_015139	1442	C	269	0	0	0	0	269	1	0	0
NC_015139	1443	T	273	0	0	273	1	0	0	0	0
NC_015139	1444	C	269	0	0	0	0	269	1	0	0
NC_015139	1445	T	271	0	0	271	1	0	0	0	0
NC_015139	1446	A	271	271	1	0	0	0	0	0	0
NC_015139	1447	A	271	271	1	0	0	0	0	0	0
NC_015139	1448	A	274	274	1	0	0	0	0	0	0
NC_015139	1449	A	270	270	1	0	0	0	0	0	0
NC_015139	1450	C	271	0	0	0	0	271	1	0	0
NC_015139	1451	T	277	0	0	277	1	0	0	0	0
NC_015139	1452	A	275	274	0.996364	0	0	0	0	1	0.00363636
NC_015139	1453	T	272	0	0	272	1	0	0	0	0
NC_015139	1454	A	274	274	1	0	0	0	0	0	0
NC_015139	1455	A	277	277	1	0	0	0	0	0	0
NC_015139	1456	G	279	0	0	0	0	0	0	279	1
NC_015139	1457	T	277	0	0	277	1	0	0	0	0
NC_015139	1458	A	281	281	1	0	0	0	0	0	0
NC_015139	1459	G	273	0	0	0	0	0	0	273	1
NC_015139	1460	A	276	275	0.996377	0	0	0	0	1	0.00362319
NC_015139	1461	T	277	0	0	277	1	0	0	0	0
NC_015139	1462	A	282	281	0.996454	0	0	0	0	1	0.0035461
NC_015139	1463	A	284	284	1	0	0	0	0	0	0
NC_015139	1464	T	281	0	0	281	1	0	0	0	0
NC_015139	1465	T	282	0	0	282	1	0	0	0	0
NC_015139	1466	G	274	0	0	0	0	0	0	274	1
NC_015139	1467	A	283	283	1	0	0	0	0	0	0
NC_015139	1468	G	279	0	0	0	0	0	0	279	1
NC_015139	1469	A	281	281	1	0	0	0	0	0	0
NC_015139	1470	G	276	0	0	0	0	0	0	276	1
NC_015139	1471	C	280	0	0	0	0	280	1	0	0
NC_015139	1472	T	283	0	0	283	1	0	0	0	0
NC_015139	1473	T	286	0	0	286	1	0	0	0	0
NC_015139	1474	G	278	0	0	0	0	0	0	278	1
NC_015139	1475	T	282	0	0	282	1	0	0	0	0
NC_015139	1476	T	283	0	0	283	1	0	0	0	0
NC_015139	1477	A	283	283	1	0	0	0	0	0	0
NC_015139	1478	T	284	0	0	284	1	0	0	0	0
NC_015139	1479	T	284	0	0	284	1	0	0	0	0
NC_015139	1480	G	279	0	0	1	0.00358423	0	0	278	0.996416
NC_015139	1481	A	286	286	1	0	0	0	0	0	0
NC_015139	1482	A	285	285	1	0	0	0	0	0	0
NC_015139	1483	C	282	0	0	0	0	282	1	0	0
NC_015139	1484	A	293	293	1	0	0	0	0	0	0
NC_015139	1485	G	289	0	0	0	0	0	0	289	1
NC_015139	1486	T	291	0	0	291	1	0	0	0	0
NC_015139	1487	A	286	286	1	0	0	0	0	0	0
NC_015139	1488	T	288	0	0	288	1	0	0	0	0
NC_015139	1489	A	290	290	1	0	0	0	0	0	0
NC_015139	1490	A	285	285	1	0	0	0	0	0	0
NC_015139	1491	C	287	0	0	0	0	287	1	0	0
NC_015139	1492	A	289	289	1	0	0	0	0	0	0
NC_015139	1493	T	289	0	0	289	1	0	0	0	0
NC_015139	1494	G	280	0	0	1	0.00357143	0	0	279	0.996429
NC_015139	1495	A	282	282	1	0	0	0	0	0	0
NC_015139	1496	C	275	1	0.00363636	0	0	274	0.996364	0	0
NC_015139	1497	T	277	0	0	277	1	0	0	0	0
NC_015139	1498	T	277	0	0	277	1	0	0	0	0
NC_015139	1499	A	276	276	1	0	0	0	0	0	0
NC_015139	1500	T	276	0	0	276	1	0	0	0	0
NC_015139	1501	A	277	277	1	0	0	0	0	0	0
NC_015139	1502	T	275	0	0	275	1	0	0	0	0
NC_015139	1503	A	274	274	1	0	0	0	0	0	0
NC_015139	1504	G	270	0	0	0	0	0	0	270	1
NC_015139	1505	C	267	0	0	0	0	267	1	0	0
NC_015139	1506	C	270	0	0	0	0	270	1	0	0
NC_015139	1507	A	275	275	1	0	0	0	0	0	0
NC_015139	1508	T	274	0	0	274	1	0	0	0	0
NC_015139	1509	G	268	0	0	1	0.00373134	0	0	267	0.996269
NC_015139	1510	T	273	0	0	273	1	0	0	0	0
NC_015139	1511	C	270	1	0.0037037	0	0	269	0.996296	0	0
NC_015139	1512	A	275	274	0.996364	1	0.00363636	0	0	0	0
NC_015139	1513	A	275	275	1	0	0	0	0	0	0
NC_015139	1514	C	272	0	0	0	0	272	1	0	0
NC_015139	1515	C	271	0	0	0	0	271	1	0	0
NC_015139	1516	A	282	281	0.996454	1	0.0035461	0	0	0	0
NC_015139	1517	A	278	278	1	0	0	0	0	0	0
NC_015139	1518	T	282	0	0	282	1	0	0	0	0
NC_015139	1519	G	279	0	0	1	0.00358423	0	0	278	0.996416
NC_015139	1520	T	279	0	0	279	1	0	0	0	0
NC_015139	1521	A	279	279	1	0	0	0	0	0	0
NC_015139	1522	A	278	278	1	0	0	0	0	0	0
NC_015139	1523	A	276	276	1	0	0	0	0	0	0
NC_015139	1524	A	279	279	1	0	0	0	0	0	0
NC_015139	1525	T	280	0	0	277	0.989286	3	0.0107143	0	0
NC_015139	1526	G	275	0	0	0	0	0	0	275	1
NC_015139	1527	G	274	0	0	0	0	0	0	274	1
NC_015139	1528	C	274	0	0	1	0.00364964	273	0.99635	0	0
NC_015139	1529	T	276	0	0	276	1	0	0	0	0
NC_015139	1530	A	277	277	1	0	0	0	0	0	0
NC_015139	1531	A	277	277	1	0	0	0	0	0	0
NC_015139	1532	G	274	0	0	0	0	0	0	274	1
NC_015139	1533	A	279	279	1	0	0	0	0	0	0
NC_015139	1534	T	276	0	0	276	1	0	0	0	0
NC_015139	1535	C	270	0	0	0	0	270	1	0	0
NC_015139	1536	C	276	0	0	0	0	276	1	0	0
NC_015139	1537	T	275	0	0	275	1	0	0	0	0
NC_015139	1538	T	272	0	0	272	1	0	0	0	0
NC_015139	1539	T	273	0	0	273	1	0	0	0	0
NC_015139	1540	T	273	0	0	273	1	0	0	0	0
NC_015139	1541	A	271	271	1	0	0	0	0	0	0
NC_015139	1542	G	273	0	0	0	0	0	0	273	1
NC_015139	1543	T	276	0	0	276	1	0	0	0	0
NC_015139	1544	T	274	0	0	274	1	0	0	0	0
NC_015139	1545	T	275	0	0	275	1	0	0	0	0
NC_015139	1546	A	277	277	1	0	0	0	0	0	0
NC_015139	1547	G	276	0	0	0	0	0	0	276	1
NC_015139	1548	A	270	270	1	0	0	0	0	0	0
NC_015139	1549	T	274	0	0	274	1	0	0	0	0
NC_015139	1550	T	273	0	0	273	1	0	0	0	0
NC_015139	1551	C	269	0	0	0	0	269	1	0	0
NC_015139	1552	A	276	276	1	0	0	0	0	0	0
NC_015139	1553	T	273	0	0	273	1	0	0	0	0
NC_015139	1554	A	277	277	1	0	0	0	0	0	0
NC_015139	1555	A	277	277	1	0	0	0	0	0	0
NC_015139	1556	T	273	0	0	273	1	0	0	0	0
NC_015139	1557	A	272	272	1	0	0	0	0	0	0
NC_015139	1558	A	271	271	1	0	0	0	0	0	0
NC_015139	1559	T	273	0	0	273	1	0	0	0	0
NC_015139	1560	T	273	0	0	273	1	0	0	0	0
NC_015139	1561	T	271	0	0	271	1	0	0	0	0
NC_015139	1562	T	269	0	0	269	1	0	0	0	0
NC_015139	1563	T	269	0	0	269	1	0	0	0	0
NC_015139	1564	T	271	0	0	271	1	0	0	0	0
NC_015139	1565	T	270	0	0	270	1	0	0	0	0
NC_015139	1566	A	271	271	1	0	0	0	0	0	0
NC_015139	1567	T	270	0	0	270	1	0	0	0	0
NC_015139	1568	C	269	0	0	0	0	269	1	0	0
NC_015139	1569	G	264	0	0	0	0	0	0	264	1
NC_015139	1570	A	265	265	1	0	0	0	0	0	0
NC_015139	1571	G	263	0	0	0	0	0	0	263	1
NC_015139	1572	G	258	0	0	0	0	0	0	258	1
NC_015139	1573	A	264	264	1	0	0	0	0	0	0
NC_015139	1574	G	255	0	0	0	0	0	0	255	1
NC_015139	1575	A	259	259	1	0	0	0	0	0	0
NC_015139	1576	G	252	0	0	0	0	0	0	252	1
NC_015139	1577	A	254	254	1	0	0	0	0	0	0
NC_015139	1578	A	252	252	1	0	0	0	0	0	0
NC_015139	1579	A	251	251	1	0	0	0	0	0	0
NC_015139	1580	T	253	0	0	253	1	0	0	0	0
NC_015139	1581	T	256	0	0	256	1	0	0	0	0
NC_015139	1582	A	263	263	1	0	0	0	0	0	0
NC_015139	1583	T	263	0	0	263	1	0	0	0	0
NC_015139	1584	A	263	263	1	0	0	0	0	0	0
NC_015139	1585	A	264	264	1	0	0	0	0	0	0
NC_015139	1586	A	259	259	1	0	0	0	0	0	0
NC_015139	1587	C	258	1	0.00387597	0	0	257	0.996124	0	0
NC_015139	1588	G	258	0	0	1	0.00387597	0	0	257	0.996124
NC_015139	1589	A	263	262	0.996198	0	0	0	0	1	0.00380228
NC_015139	1590	A	264	264	1	0	0	0	0	0	0
NC_015139	1591	T	263	0	0	263	1	0	0	0	0
NC_015139	1592	C	256	0	0	0	0	256	1	0	0
NC_015139	1593	T	264	0	0	264	1	0	0	0	0
NC_015139	1594	A	265	265	1	0	0	0	0	0	0
NC_015139	1595	T	267	0	0	267	1	0	0	0	0
NC_015139	1596	A	271	270	0.99631	0	0	0	0	1	0.00369004
NC_015139	1597	T	268	0	0	268	1	0	0	0	0
NC_015139	1598	A	265	265	1	0	0	0	0	0	0
NC_015139	1599	C	260	0	0	0	0	260	1	0	0
NC_015139	1600	A	264	264	1	0	0	0	0	0	0
NC_015139	1601	T	261	0	0	261	1	0	0	0	0
NC_015139	1602	A	260	260	1	0	0	0	0	0	0
NC_015139	1603	G	248	0	0	0	0	0	0	248	1
NC_015139	1604	A	251	251	1	0	0	0	0	0	0
NC_015139	1605	A	251	251	1	0	0	0	0	0	0
NC_015139	1606	A	255	255	1	0	0	0	0	0	0
NC_015139	1607	T	254	0	0	254	1	0	0	0	0
NC_015139	1608	A	255	255	1	0	0	0	0	0	0
NC_015139	1609	T	256	0	0	256	1	0	0	0	0
NC_015139	1610	A	254	254	1	0	0	0	0	0	0
NC_015139	1611	A	255	255	1	0	0	0	0	0	0
NC_015139	1612	T	251	0	0	251	1	0	0	0	0
NC_015139	1613	T	254	0	0	253	0.996063	1	0.00393701	0	0
NC_015139	1614	T	251	1	0.00398406	250	0.996016	0	0	0	0
NC_015139	1615	C	245	0	0	0	0	245	1	0	0
NC_015139	1616	T	247	0	0	247	1	0	0	0	0
NC_015139	1617	C	241	0	0	0	0	241	1	0	0
NC_015139	1618	T	248	0	0	248	1	0	0	0	0
NC_015139	1619	A	248	248	1	0	0	0	0	0	0
NC_015139	1620	T	247	0	0	247	1	0	0	0	0
NC_015139	1621	G	244	0	0	0	0	0	0	244	1
NC_015139	1622	A	247	247	1	0	0	0	0	0	0
NC_015139	1623	A	247	247	1	0	0	0	0	0	0
NC_015139	1624	T	247	0	0	247	1	0	0	0	0
NC_015139	1625	A	244	244	1	0	0	0	0	0	0
NC_015139	1626	T	246	0	0	244	0.99187	0	0	2	0.00813008
NC_015139	1627	T	243	0	0	243	1	0	0	0	0
NC_015139	1628	A	241	241	1	0	0	0	0	0	0
NC_015139	1629	T	238	0	0	238	1	0	0	0	0
NC_015139	1630	T	237	0	0	237	1	0	0	0	0
NC_015139	1631	T	236	0	0	236	1	0	0	0	0
NC_015139	1632	C	231	0	0	0	0	231	1	0	0
NC_015139	1633	A	235	235	1	0	0	0	0	0	0
NC_015139	1634	A	234	234	1	0	0	0	0	0	0
NC_015139	1635	A	233	233	1	0	0	0	0	0	0
NC_015139	1636	A	233	233	1	0	0	0	0	0	0
NC_015139	1637	T	230	0	0	230	1	0	0	0	0
NC_015139	1638	C	228	1	0.00438597	0	0	227	0.995614	0	0
NC_015139	1639	A	236	236	1	0	0	0	0	0	0
NC_015139	1640	T	235	0	0	235	1	0	0	0	0
NC_015139	1641	A	234	234	1	0	0	0	0	0	0
NC_015139	1642	T	228	0	0	228	1	0	0	0	0
NC_015139	1643	G	227	0	0	0	0	0	0	227	1
NC_015139	1644	A	235	235	1	0	0	0	0	0	0
NC_015139	1645	A	240	240	1	0	0	0	0	0	0
NC_015139	1646	T	234	0	0	234	1	0	0	0	0
NC_015139	1647	A	241	241	1	0	0	0	0	0	0
NC_015139	1648	T	240	0	0	240	1	0	0	0	0
NC_015139	1649	G	225	0	0	0	0	0	0	225	1
NC_015139	1650	A	232	232	1	0	0	0	0	0	0
NC_015139	1651	T	230	0	0	230	1	0	0	0	0
NC_015139	1652	C	220	0	0	0	0	220	1	0	0
NC_015139	1653	C	216	0	0	0	0	216	1	0	0
NC_015139	1654	A	221	221	1	0	0	0	0	0	0
NC_015139	1655	T	216	0	0	216	1	0	0	0	0
NC_015139	1656	A	223	223	1	0	0	0	0	0	0
NC_015139	1657	G	219	0	0	0	0	0	0	219	1
NC_015139	1658	T	222	0	0	222	1	0	0	0	0
NC_015139	1659	G	226	0	0	0	0	0	0	226	1
NC_015139	1660	G	218	0	0	0	0	0	0	218	1
NC_015139	1661	G	222	0	0	0	0	0	0	222	1
NC_015139	1662	T	223	0	0	223	1	0	0	0	0
NC_015139	1663	T	222	0	0	222	1	0	0	0	0
NC_015139	1664	G	218	0	0	0	0	0	0	218	1
NC_015139	1665	C	214	0	0	0	0	214	1	0	0
NC_015139	1666	C	216	0	0	0	0	216	1	0	0
NC_015139	1667	C	212	0	0	0	0	212	1	0	0
NC_015139	1668	G	210	0	0	0	0	0	0	210	1
NC_015139	1669	G	210	0	0	1	0.00476191	0	0	209	0.995238
NC_015139	1670	G	209	0	0	0	0	0	0	209	1
NC_015139	1671	A	210	210	1	0	0	0	0	0	0
NC_015139	1672	C	203	0	0	0	0	203	1	0	0
NC_015139	1673	T	211	0	0	211	1	0	0	0	0
NC_015139	1674	C	212	0	0	0	0	212	1	0	0
NC_015139	1675	G	211	0	0	0	0	0	0	211	1
NC_015139	1676	A	217	217	1	0	0	0	0	0	0
NC_015139	1677	A	212	212	1	0	0	0	0	0	0
NC_015139	1678	C	217	0	0	0	0	217	1	0	0
NC_015139	1679	C	216	0	0	0	0	216	1	0	0
NC_015139	1680	C	221	1	0.00452489	0	0	220	0.995475	0	0
NC_015139	1681	G	221	0	0	0	0	0	0	221	1
NC_015139	1682	G	223	0	0	0	0	0	0	223	1
NC_015139	1683	A	226	226	1	0	0	0	0	0	0
NC_015139	1684	A	223	223	1	0	0	0	0	0	0
NC_015139	1685	C	219	0	0	0	0	219	1	0	0
NC_015139	1686	T	225	0	0	225	1	0	0	0	0
NC_015139	1687	A	225	225	1	0	0	0	0	0	0
NC_015139	1688	G	226	0	0	0	0	0	0	226	1
NC_015139	1689	T	220	0	0	220	1	0	0	0	0
NC_015139	1690	C	220	0	0	0	0	220	1	0	0
NC_015139	1691	G	223	0	0	0	0	0	0	223	1
NC_015139	1692	G	227	0	0	0	0	0	0	227	1
NC_015139	1693	A	229	229	1	0	0	0	0	0	0
NC_015139	1694	T	228	0	0	227	0.995614	0	0	1	0.00438597
NC_015139	1695	G	227	0	0	0	0	0	0	227	1
NC_015139	1696	G	228	0	0	0	0	0	0	228	1
NC_015139	1697	A	227	226	0.995595	0	0	1	0.00440529	0	0
NC_015139	1698	G	229	0	0	1	0.00436681	0	0	228	0.995633
NC_015139	1699	T	232	0	0	232	1	0	0	0	0
NC_015139	1700	A	233	233	1	0	0	0	0	0	0
NC_015139	1701	G	228	0	0	0	0	0	0	228	1
NC_015139	1702	A	233	233	1	0	0	0	0	0	0
NC_015139	1703	T	234	0	0	234	1	0	0	0	0
NC_015139	1704	A	233	233	1	0	0	0	0	0	0
NC_015139	1705	A	234	233	0.995726	0	0	0	0	1	0.0042735
NC_015139	1706	T	234	0	0	234	1	0	0	0	0
NC_015139	1707	T	234	0	0	234	1	0	0	0	0
NC_015139	1708	T	232	0	0	232	1	0	0	0	0
NC_015139	1709	C	237	0	0	0	0	237	1	0	0
NC_015139	1710	C	237	0	0	0	0	237	1	0	0
NC_015139	1711	T	240	0	0	240	1	0	0	0	0
NC_015139	1712	T	241	0	0	241	1	0	0	0	0
NC_015139	1713	G	234	0	0	0	0	0	0	234	1
NC_015139	1714	T	240	0	0	240	1	0	0	0	0
NC_015139	1715	T	236	0	0	236	1	0	0	0	0
NC_015139	1716	A	239	239	1	0	0	0	0	0	0
NC_015139	1717	A	238	238	1	0	0	0	0	0	0
NC_015139	1718	A	236	236	1	0	0	0	0	0	0
NC_015139	1719	A	231	231	1	0	0	0	0	0	0
NC_015139	1720	T	234	0	0	234	1	0	0	0	0
NC_015139	1721	G	229	1	0.00436681	0	0	0	0	228	0.995633
NC_015139	1722	A	232	232	1	0	0	0	0	0	0
NC_015139	1723	A	230	230	1	0	0	0	0	0	0
NC_015139	1724	A	234	234	1	0	0	0	0	0	0
NC_015139	1725	A	233	233	1	0	0	0	0	0	0
NC_015139	1726	A	234	234	1	0	0	0	0	0	0
NC_015139	1727	A	234	234	1	0	0	0	0	0	0
NC_015139	1728	A	233	233	1	0	0	0	0	0	0
NC_015139	1729	A	235	235	1	0	0	0	0	0	0
NC_015139	1730	A	233	233	1	0	0	0	0	0	0
NC_015139	1731	G	233	0	0	0	0	0	0	233	1
NC_015139	1732	T	234	0	0	234	1	0	0	0	0
NC_015139	1733	A	234	234	1	0	0	0	0	0	0
NC_015139	1734	A	236	235	0.995763	0	0	0	0	1	0.00423729
NC_015139	1735	A	234	234	1	0	0	0	0	0	0
NC_015139	1736	A	231	231	1	0	0	0	0	0	0
NC_015139	1737	A	235	235	1	0	0	0	0	0	0
NC_015139	1738	A	237	237	1	0	0	0	0	0	0
NC_015139	1739	C	240	1	0.00416667	0	0	239	0.995833	0	0
NC_015139	1740	C	236	0	0	0	0	236	1	0	0
NC_015139	1741	C	236	0	0	0	0	236	1	0	0
NC_015139	1742	C	235	0	0	0	0	235	1	0	0
NC_015139	1743	T	232	0	0	232	1	0	0	0	0
NC_015139	1744	C	230	0	0	0	0	230	1	0	0
NC_015139	1745	C	228	0	0	0	0	228	1	0	0
NC_015139	1746	C	233	0	0	0	0	233	1	0	0
NC_015139	1747	C	227	0	0	0	0	227	1	0	0
NC_015139	1748	A	227	227	1	0	0	0	0	0	0
NC_015139	1749	A	230	230	1	0	0	0	0	0	0
NC_015139	1750	A	233	233	1	0	0	0	0	0	0
NC_015139	1751	C	237	0	0	0	0	237	1	0	0
NC_015139	1752	C	242	0	0	0	0	242	1	0	0
NC_015139	1753	G	241	0	0	0	0	0	0	241	1
NC_015139	1754	T	239	0	0	239	1	0	0	0	0
NC_015139	1755	G	235	0	0	0	0	0	0	235	1
NC_015139	1756	C	239	0	0	0	0	239	1	0	0
NC_015139	1757	T	247	0	0	247	1	0	0	0	0
NC_015139	1758	T	247	0	0	247	1	0	0	0	0
NC_015139	1759	G	241	0	0	0	0	0	0	241	1
NC_015139	1760	C	239	0	0	0	0	239	1	0	0
NC_015139	1761	A	245	245	1	0	0	0	0	0	0
NC_015139	1762	T	246	0	0	246	1	0	0	0	0
NC_015139	1763	T	247	0	0	247	1	0	0	0	0
NC_015139	1764	T	242	0	0	242	1	0	0	0	0
NC_015139	1765	T	239	0	0	239	1	0	0	0	0
NC_015139	1766	T	242	0	0	242	1	0	0	0	0
NC_015139	1767	C	237	0	0	0	0	237	1	0	0
NC_015139	1768	A	239	239	1	0	0	0	0	0	0
NC_015139	1769	T	243	0	0	243	1	0	0	0	0
NC_015139	1770	T	240	0	0	239	0.995833	1	0.00416667	0	0
NC_015139	1771	G	233	0	0	0	0	0	0	233	1
NC_015139	1772	C	234	0	0	0	0	234	1	0	0
NC_015139	1773	A	236	236	1	0	0	0	0	0	0
NC_015139	1774	C	234	0	0	0	0	234	1	0	0
NC_015139	1775	A	232	231	0.99569	1	0.00431035	0	0	0	0
NC_015139	1776	C	230	0	0	0	0	230	1	0	0
NC_015139	1777	A	229	229	1	0	0	0	0	0	0
NC_015139	1778	G	225	0	0	0	0	0	0	225	1
NC_015139	1779	C	221	0	0	0	0	221	1	0	0
NC_015139	1780	T	225	0	0	225	1	0	0	0	0
NC_015139	1781	T	224	0	0	224	1	0	0	0	0
NC_015139	1782	T	226	0	0	226	1	0	0	0	0
NC_015139	1783	C	223	0	0	0	0	223	1	0	0
NC_015139	1784	T	222	0	0	222	1	0	0	0	0
NC_015139	1785	C	223	0	0	0	0	223	1	0	0
NC_015139	1786	T	227	0	0	227	1	0	0	0	0
NC_015139	1787	A	227	227	1	0	0	0	0	0	0
NC_015139	1788	T	228	0	0	228	1	0	0	0	0
NC_015139	1789	G	215	0	0	0	0	0	0	215	1
NC_015139	1790	T	225	0	0	225	1	0	0	0	0
NC_015139	1791	A	225	225	1	0	0	0	0	0	0
NC_015139	1792	T	225	0	0	225	1	0	0	0	0
NC_015139	1793	A	224	224	1	0	0	0	0	0	0
NC_015139	1794	C	227	0	0	0	0	227	1	0	0
NC_015139	1795	A	229	229	1	0	0	0	0	0	0
NC_015139	1796	T	227	0	0	227	1	0	0	0	0
NC_015139	1797	A	227	227	1	0	0	0	0	0	0
NC_015139	1798	G	221	0	0	0	0	0	0	221	1
NC_015139	1799	A	228	228	1	0	0	0	0	0	0
NC_015139	1800	A	228	228	1	0	0	0	0	0	0
NC_015139	1801	A	230	230	1	0	0	0	0	0	0
NC_015139	1802	A	231	231	1	0	0	0	0	0	0
NC_015139	1803	C	234	0	0	0	0	234	1	0	0
NC_015139	1804	T	234	0	0	234	1	0	0	0	0
NC_015139	1805	C	230	1	0.00434783	0	0	229	0.995652	0	0
NC_015139	1806	A	237	237	1	0	0	0	0	0	0
NC_015139	1807	G	236	0	0	0	0	0	0	236	1
NC_015139	1808	T	238	0	0	238	1	0	0	0	0
NC_015139	1809	T	241	0	0	241	1	0	0	0	0
NC_015139	1810	T	240	0	0	240	1	0	0	0	0
NC_015139	1811	C	239	0	0	0	0	239	1	0	0
NC_015139	1812	T	241	0	0	241	1	0	0	0	0
NC_015139	1813	T	242	0	0	242	1	0	0	0	0
NC_015139	1814	T	241	0	0	241	1	0	0	0	0
NC_015139	1815	G	238	0	0	0	0	0	0	238	1
NC_015139	1816	T	240	0	0	240	1	0	0	0	0
NC_015139	1817	T	241	0	0	241	1	0	0	0	0
NC_015139	1818	T	240	0	0	240	1	0	0	0	0
NC_015139	1819	C	233	0	0	0	0	233	1	0	0
NC_015139	1820	C	239	0	0	1	0.0041841	238	0.995816	0	0
NC_015139	1821	T	243	0	0	243	1	0	0	0	0
NC_015139	1822	T	243	0	0	243	1	0	0	0	0
NC_015139	1823	A	243	243	1	0	0	0	0	0	0
NC_015139	1824	T	246	0	0	246	1	0	0	0	0
NC_015139	1825	A	245	245	1	0	0	0	0	0	0
NC_015139	1826	A	245	245	1	0	0	0	0	0	0
NC_015139	1827	A	243	243	1	0	0	0	0	0	0
NC_015139	1828	T	251	0	0	251	1	0	0	0	0
NC_015139	1829	A	245	245	1	0	0	0	0	0	0
NC_015139	1830	G	243	0	0	0	0	0	0	243	1
NC_015139	1831	G	234	0	0	1	0.0042735	0	0	233	0.995726
NC_015139	1832	A	244	244	1	0	0	0	0	0	0
NC_015139	1833	C	242	0	0	0	0	242	1	0	0
NC_015139	1834	T	242	0	0	242	1	0	0	0	0
NC_015139	1835	G	237	0	0	0	0	0	0	237	1
NC_015139	1836	C	236	0	0	0	0	236	1	0	0
NC_015139	1837	G	237	0	0	0	0	0	0	237	1
NC_015139	1838	A	243	243	1	0	0	0	0	0	0
NC_015139	1839	A	241	241	1	0	0	0	0	0	0
NC_015139	1840	T	240	0	0	240	1	0	0	0	0
NC_015139	1841	T	240	0	0	240	1	0	0	0	0
NC_015139	1842	C	225	2	0.00888889	0	0	223	0.991111	0	0
NC_015139	1843	A	243	243	1	0	0	0	0	0	0
NC_015139	1844	A	241	241	1	0	0	0	0	0	0
NC_015139	1845	T	242	0	0	242	1	0	0	0	0
NC_015139	1846	A	241	241	1	0	0	0	0	0	0
NC_015139	1847	C	239	0	0	1	0.0041841	238	0.995816	0	0
NC_015139	1848	T	237	0	0	237	1	0	0	0	0
NC_015139	1849	C	245	0	0	0	0	245	1	0	0
NC_015139	1850	A	244	244	1	0	0	0	0	0	0
NC_015139	1851	G	243	0	0	0	0	0	0	243	1
NC_015139	1852	T	244	0	0	244	1	0	0	0	0
NC_015139	1853	A	244	244	1	0	0	0	0	0	0
NC_015139	1854	A	244	244	1	0	0	0	0	0	0
NC_015139	1855	A	244	244	1	0	0	0	0	0	0
NC_015139	1856	T	246	0	0	246	1	0	0	0	0
NC_015139	1857	T	246	0	0	246	1	0	0	0	0
NC_015139	1858	T	245	0	0	245	1	0	0	0	0
NC_015139	1859	C	242	0	0	0	0	242	1	0	0
NC_015139	1860	A	249	249	1	0	0	0	0	0	0
NC_015139	1861	T	247	0	0	247	1	0	0	0	0
NC_015139	1862	C	248	0	0	0	0	248	1	0	0
NC_015139	1863	T	250	0	0	250	1	0	0	0	0
NC_015139	1864	T	246	0	0	246	1	0	0	0	0
NC_015139	1865	A	243	243	1	0	0	0	0	0	0
NC_015139	1866	G	235	0	0	0	0	0	0	235	1
NC_015139	1867	T	245	0	0	245	1	0	0	0	0
NC_015139	1868	C	237	0	0	0	0	237	1	0	0
NC_015139	1869	T	237	0	0	237	1	0	0	0	0
NC_015139	1870	T	237	0	0	237	1	0	0	0	0
NC_015139	1871	A	237	237	1	0	0	0	0	0	0
NC_015139	1872	C	231	0	0	0	0	231	1	0	0
NC_015139	1873	T	237	0	0	237	1	0	0	0	0
NC_015139	1874	G	231	0	0	0	0	0	0	231	1
NC_015139	1875	T	234	1	0.0042735	233	0.995726	0	0	0	0
NC_015139	1876	A	236	235	0.995763	1	0.00423729	0	0	0	0
NC_015139	1877	T	238	0	0	237	0.995798	1	0.00420168	0	0
NC_015139	1878	G	228	0	0	0	0	0	0	228	1
NC_015139	1879	A	234	234	1	0	0	0	0	0	0
NC_015139	1880	A	235	235	1	0	0	0	0	0	0
NC_015139	1881	C	234	0	0	0	0	234	1	0	0
NC_015139	1882	A	235	235	1	0	0	0	0	0	0
NC_015139	1883	T	236	0	0	236	1	0	0	0	0
NC_015139	1884	T	232	0	0	232	1	0	0	0	0
NC_015139	1885	T	234	0	0	234	1	0	0	0	0
NC_015139	1886	A	232	232	1	0	0	0	0	0	0
NC_015139	1887	A	231	231	1	0	0	0	0	0	0
NC_015139	1888	T	231	0	0	231	1	0	0	0	0
NC_015139	1889	A	230	230	1	0	0	0	0	0	0
NC_015139	1890	A	231	231	1	0	0	0	0	0	0
NC_015139	1891	T	228	0	0	228	1	0	0	0	0
NC_015139	1892	A	231	231	1	0	0	0	0	0	0
NC_015139	1893	G	223	0	0	0	0	0	0	223	1
NC_015139	1894	A	229	229	1	0	0	0	0	0	0
NC_015139	1895	A	229	229	1	0	0	0	0	0	0
NC_015139	1896	A	231	231	1	0	0	0	0	0	0
NC_015139	1897	T	230	0	0	230	1	0	0	0	0
NC_015139	1898	A	232	232	1	0	0	0	0	0	0
NC_015139	1899	A	234	234	1	0	0	0	0	0	0
NC_015139	1900	A	233	233	1	0	0	0	0	0	0
NC_015139	1901	T	234	0	0	234	1	0	0	0	0
NC_015139	1902	G	233	0	0	0	0	0	0	233	1
NC_015139	1903	A	238	238	1	0	0	0	0	0	0
NC_015139	1904	C	240	0	0	0	0	240	1	0	0
NC_015139	1905	T	243	0	0	243	1	0	0	0	0
NC_015139	1906	T	241	0	0	241	1	0	0	0	0
NC_015139	1907	T	242	0	0	242	1	0	0	0	0
NC_015139	1908	T	240	0	0	240	1	0	0	0	0
NC_015139	1909	G	231	0	0	0	0	0	0	231	1
NC_015139	1910	A	232	232	1	0	0	0	0	0	0
NC_015139	1911	T	237	0	0	237	1	0	0	0	0
NC_015139	1912	A	236	236	1	0	0	0	0	0	0
NC_015139	1913	A	241	241	1	0	0	0	0	0	0
NC_015139	1914	T	240	0	0	240	1	0	0	0	0
NC_015139	1915	A	240	240	1	0	0	0	0	0	0
NC_015139	1916	C	236	0	0	0	0	236	1	0	0
NC_015139	1917	A	241	241	1	0	0	0	0	0	0
NC_015139	1918	A	240	240	1	0	0	0	0	0	0
NC_015139	1919	A	240	240	1	0	0	0	0	0	0
NC_015139	1920	A	242	242	1	0	0	0	0	0	0
NC_015139	1921	T	245	0	0	245	1	0	0	0	0
NC_015139	1922	A	243	243	1	0	0	0	0	0	0
NC_015139	1923	A	245	245	1	0	0	0	0	0	0
NC_015139	1924	T	248	0	0	248	1	0	0	0	0
NC_015139	1925	T	246	0	0	246	1	0	0	0	0
NC_015139	1926	A	247	247	1	0	0	0	0	0	0
NC_015139	1927	A	243	243	1	0	0	0	0	0	0
NC_015139	1928	T	248	0	0	248	1	0	0	0	0
NC_015139	1929	T	245	0	0	245	1	0	0	0	0
NC_015139	1930	T	241	0	0	241	1	0	0	0	0
NC_015139	1931	T	241	0	0	241	1	0	0	0	0
NC_015139	1932	T	239	0	0	239	1	0	0	0	0
NC_015139	1933	T	241	0	0	241	1	0	0	0	0
NC_015139	1934	T	241	0	0	241	1	0	0	0	0
NC_015139	1935	G	235	0	0	0	0	0	0	235	1
NC_015139	1936	T	239	0	0	239	1	0	0	0	0
NC_015139	1937	T	237	0	0	237	1	0	0	0	0
NC_015139	1938	A	232	232	1	0	0	0	0	0	0
NC_015139	1939	T	232	0	0	232	1	0	0	0	0
NC_015139	1940	C	218	0	0	0	0	218	1	0	0
NC_015139	1941	T	228	0	0	228	1	0	0	0	0
NC_015139	1942	C	223	0	0	0	0	223	1	0	0
NC_015139	1943	C	219	0	0	0	0	219	1	0	0
NC_015139	1944	G	219	0	0	1	0.00456621	0	0	218	0.995434
NC_015139	1945	C	214	0	0	0	0	214	1	0	0
NC_015139	1946	A	216	216	1	0	0	0	0	0	0
NC_015139	1947	T	221	0	0	221	1	0	0	0	0
NC_015139	1948	T	223	0	0	223	1	0	0	0	0
NC_015139	1949	C	225	0	0	0	0	225	1	0	0
NC_015139	1950	C	223	0	0	0	0	223	1	0	0
NC_015139	1951	G	225	0	0	0	0	0	0	225	1
NC_015139	1952	T	227	0	0	227	1	0	0	0	0
NC_015139	1953	T	227	0	0	227	1	0	0	0	0
NC_015139	1954	T	225	0	0	225	1	0	0	0	0
NC_015139	1955	A	225	225	1	0	0	0	0	0	0
NC_015139	1956	C	226	0	0	0	0	226	1	0	0
NC_015139	1957	G	219	0	0	0	0	0	0	219	1
NC_015139	1958	T	223	0	0	223	1	0	0	0	0
NC_015139	1959	T	219	0	0	219	1	0	0	0	0
NC_015139	1960	C	223	0	0	0	0	223	1	0	0
NC_015139	1961	T	226	0	0	226	1	0	0	0	0
NC_015139	1962	G	217	0	0	0	0	0	0	217	1
NC_015139	1963	A	219	219	1	0	0	0	0	0	0
NC_015139	1964	T	226	0	0	226	1	0	0	0	0
NC_015139	1965	A	223	223	1	0	0	0	0	0	0
NC_015139	1966	A	219	219	1	0	0	0	0	0	0
NC_015139	1967	A	216	216	1	0	0	0	0	0	0
NC_015139	1968	T	219	0	0	219	1	0	0	0	0
NC_015139	1969	T	220	0	0	220	1	0	0	0	0
NC_015139	1970	T	221	0	0	221	1	0	0	0	0
NC_015139	1971	T	223	0	0	223	1	0	0	0	0
NC_015139	1972	G	219	0	0	0	0	0	0	219	1
NC_015139	1973	A	223	223	1	0	0	0	0	0	0
NC_015139	1974	T	226	0	0	226	1	0	0	0	0
NC_015139	1975	T	228	0	0	228	1	0	0	0	0
NC_015139	1976	T	229	0	0	229	1	0	0	0	0
NC_015139	1977	A	227	227	1	0	0	0	0	0	0
NC_015139	1978	A	222	222	1	0	0	0	0	0	0
NC_015139	1979	T	221	0	0	221	1	0	0	0	0
NC_015139	1980	T	227	0	0	227	1	0	0	0	0
NC_015139	1981	T	228	0	0	227	0.995614	0	0	1	0.00438597
NC_015139	1982	A	224	224	1	0	0	0	0	0	0
NC_015139	1983	T	224	0	0	224	1	0	0	0	0
NC_015139	1984	G	220	0	0	0	0	0	0	220	1
NC_015139	1985	G	218	0	0	0	0	0	0	218	1
NC_015139	1986	A	218	218	1	0	0	0	0	0	0
NC_015139	1987	G	207	0	0	0	0	0	0	207	1
NC_015139	1988	C	209	0	0	0	0	209	1	0	0
NC_015139	1989	C	210	0	0	0	0	210	1	0	0
NC_015139	1990	T	210	0	0	210	1	0	0	0	0
NC_015139	1991	C	212	0	0	0	0	212	1	0	0
NC_015139	1992	A	211	211	1	0	0	0	0	0	0
NC_015139	1993	G	212	0	0	0	0	0	0	212	1
NC_015139	1994	A	215	214	0.995349	0	0	0	0	1	0.00465116
NC_015139	1995	A	215	215	1	0	0	0	0	0	0
NC_015139	1996	C	216	0	0	0	0	216	1	0	0
NC_015139	1997	C	209	0	0	0	0	209	1	0	0
NC_015139	1998	C	211	0	0	0	0	211	1	0	0
NC_015139	1999	C	212	0	0	0	0	212	1	0	0
[truncated: 151,483 more rows]
